# Supplementary material for: Differential expression of long-term depression, and synaptic tagging and capture in mouse hippocampal area CA2 synapses
Source: PNAS Nexus. 2025 Jul 29;4(8):pgaf241. doi: 10.1093/pnasnexus/pgaf241 (PMC12344489; doi:10.1093/pnasnexus/pgaf241)
Supplement: pgaf241_Supplementary_Data [file pgaf241_supplementary_data.zip]

Archive with 5 entries (5 files):
- 'PNASNEXUS-PNASNEXUS-2025-00288R-suppfig01.tif
- PNASNEXUS-PNASNEXUS-2025-00288R-s01.xlsx
- PNASNEXUS-PNASNEXUS-2025-00288R-s02.pdf
- PNASNEXUS-PNASNEXUS-2025-00288R-s03.docx
- Thumbs.db
