# Supplementary material for: Differential expression of long-term depression, and synaptic tagging and capture in mouse hippocampal area CA2 synapses
Source: PNAS Nexus. 2025 Jul 29;4(8):pgaf241. doi: 10.1093/pnasnexus/pgaf241 (PMC12344489; doi:10.1093/pnasnexus/pgaf241)
Supplement: pgaf241_Supplementary_Data [file pgaf241_supplementary_data.zip › PNASNEXUS-PNASNEXUS-2025-00288R-s01.xlsx]

## Sheet: 2305S09_SWATH_candidates
Comparison (group1/group2)	Group	ProteinGroups	AVG Log2 Ratio	Absolute AVG Log2 Ratio	Pvalue	neglog10p	Qvalue	neglog10q	# of Ratios	UniProtIds	Genes	ProteinDescriptions	ProteinNames	# Unique Total Peptides	% Change	Ratio	Condition Numerator	Condition Denominator	GO Cellular Component	GO Molecular Function	GO Biological Process
A / C	P84086	P84086	-2.30435	2.30435	4.46533e-06	5.35015	0.00960144	2.01766	12	P84086	Cplx2	Complexin-2	CPLX2_MOUSE	7	-79.7548	0.202452	A	C	cytosol,dendrite,glutamatergic synapse,mast cell granule,neuronal cell body,nucleus,perikaryon,postsynapse,presynapse,SNARE complex,synapse,synaptobrevin 2-SNAP-25-syntaxin-1a-complexin II complex,terminal bouton	calcium-dependent protein binding,SNARE binding,syntaxin-1 binding	cell differentiation,mast cell degranulation,nervous system development,positive regulation of synaptic plasticity,regulation of neurotransmitter secretion,regulation of synaptic vesicle fusion to presynaptic membrane,synaptic vesicle exocytosis
A / C	Q9D6J5	Q9D6J5	-1.41713	1.41713	0.000885508	3.05281	0.047906	1.31961	12	Q9D6J5	Ndufb8	NADH dehydrogenase [ubiquinone] 1 beta subcomplex subunit 8, mitochondrial	NDUB8_MOUSE	7	-62.5542	0.374458	A	C	endoplasmic reticulum,integral component of membrane,mitochondrial inner membrane,mitochondrial respiratory chain complex I,mitochondrion	NADH dehydrogenase (ubiquinone) activity	mitochondrial electron transport, NADH to ubiquinone,mitochondrial respiratory chain complex I assembly
A / C	Q3TL44	Q3TL44	1.22733	1.22733	8.87379e-06	5.05189	0.00960144	2.01766	12	Q3TL44	Nlrx1	NLR family member X1	NLRX1_MOUSE	3	134.134	2.34134	A	C	cell junction,mitochondrial outer membrane,mitochondrion,plasma membrane	ATP binding	innate immune response,intracellular signal transduction,negative regulation of I-kappaB kinase/NF-kappaB signaling,negative regulation of inflammatory response,negative regulation of innate immune response,negative regulation of interferon-beta production,negative regulation of interleukin-6 production,negative regulation of RIG-I signaling pathway,viral process
A / C	P34884	P34884	-1.00318	1.00318	0.000831649	3.08006	0.047906	1.31961	12	P34884	Mif	Macrophage migration inhibitory factor	MIF_MOUSE	6	-50.1102	0.498898	A	C	cell surface,cytoplasm,cytosol,extracellular region,extracellular space,myelin sheath,nucleoplasm,nucleus,plasma membrane	chemoattractant activity,cytokine activity,cytokine receptor binding,dopachrome isomerase activity,identical protein binding,phenylpyruvate tautomerase activity,protease binding,macromolecular complex binding	brain renin-angiotensin system,carboxylic acid metabolic process,cell aging,cell surface receptor signaling pathway,DNA damage response, signal transduction by p53 class mediator,drinking behavior,inflammatory response,innate immune response,negative regulation of apoptotic process,negative regulation of cell aging,negative regulation of cell cycle arrest,negative regulation of cell migration,neg…
A / C	Q9D0L7	Q9D0L7	-0.861925	0.861925	0.000849338	3.07092	0.047906	1.31961	12	Q9D0L7	Armc10	Armadillo repeat-containing protein 10	ARM10_MOUSE	9	-44.9782	0.550218	A	C	endoplasmic reticulum,endoplasmic reticulum membrane,integral component of membrane,mitochondrion	DBD domain binding,p53 binding	negative regulation of apoptotic process,negative regulation of intrinsic apoptotic signaling pathway by p53 class mediator,positive regulation of growth rate
A / C	P31648	P31648	-0.812326	0.812326	0.000669938	3.17397	0.047906	1.31961	12	P31648	Slc6a1	Sodium- and chloride-dependent GABA transporter 1	SC6A1_MOUSE	10	-43.0537	0.569463	A	C	axon,cell surface,GABA-ergic synapse,integral component of postsynaptic membrane,integral component of presynaptic membrane,neuronal cell body,neuron projection,plasma membrane	gamma-aminobutyric acid:sodium symporter activity,gamma-aminobutyric acid transmembrane transporter activity,identical protein binding,metal ion binding,neurotransmitter binding,sodium:chloride symporter activity	associative learning,chloride transmembrane transport,gamma-aminobutyric acid import,inorganic anion import into cell,learning,memory,negative regulation of synaptic transmission, GABAergic,neurotransmitter reuptake,positive regulation of gamma-aminobutyric acid secretion,response to calcium ion,response to cocaine,response to estradiol,response to inorganic substance,response to lead ion,respons…
B / C	Q80VD1	Q80VD1	0.72238	0.72238	0.000713953	3.14633	0.047906	1.31961	12	Q80VD1	Fam98b	Protein FAM98B	FA98B_MOUSE	5	64.9901	1.6499	B	C	cytoplasm,intracellular membrane-bounded organelle,nucleoplasm,nucleus,tRNA-splicing ligase complex	identical protein binding,protein methyltransferase activity	positive regulation of cell proliferation,positive regulation of gene expression,protein methylation
A / C	Q9JJU8	Q9JJU8	-0.647511	0.647511	0.000798369		0.047906		12	Q9JJU8	Sh3bgrl	Adapter Sh3bgrl	SH3L1_MOUSE	8	-36.1619	0.638381	A	C		SH3 domain binding
B / A	O35405	O35405	-0.576691	0.576691	0.000205718	3.68673	0.0460721	1.33656	12	O35405	Pld3	5'-3' exonuclease PLD3	PLD3_MOUSE	7	-32.95	0.6705	B	A	early endosome membrane,endoplasmic reticulum membrane,Golgi membrane,integral component of membrane,late endosome membrane,lysosomal lumen,lysosomal membrane	phospholipase D activity,single-stranded DNA 5'-3' exodeoxyribonuclease activity	inflammatory response,innate immune response,myotube differentiation,regulation of cytokine production involved in inflammatory response
B / C	iRT-Kit_WR_fusion	iRT-Kit_WR_fusion	-0.544707	0.544707	0.00070119		0.047906		12	iRT-Kit_WR_fusion	NaN	NaN	NaN	5	-31.4469	0.685531	B	C
B / A	Q3TDK6	Q3TDK6	-0.53098	0.53098	0.000519675	3.28427	0.047906	1.31961	12	Q3TDK6	Rogdi	Protein rogdi homolog	ROGDI_MOUSE	17	-30.7916	0.692084	B	A	axon,dendrite,nuclear envelope,nucleus,perikaryon,presynapse,RAVE complex,synaptic vesicle		brain development,developmental process,hemopoiesis,neurogenesis,odontogenesis of dentin-containing tooth,positive regulation of cell proliferation,vacuolar acidification
B / C	O70310	O70310	0.501286	0.501286	0.000246629	3.60796	0.047906	1.31961	12	O70310	Nmt1	Glycylpeptide N-tetradecanoyltransferase 1	NMT1_MOUSE	16	41.5475	1.41547	B	C	cytoplasm,cytosol,extrinsic component of membrane,plasma membrane	glycylpeptide N-tetradecanoyltransferase activity,myristoyltransferase activity	cellular ketone metabolic process,in utero embryonic development,N-terminal peptidyl-glycine N-myristoylation,N-terminal protein myristoylation
B / C	Q8BR63	Q8BR63	-0.489823	0.489823	0.000914832		0.0482853		12	Q8BR63	Fam177a1	Protein FAM177A1	F177A_MOUSE	5	-28.7887	0.712113	B	C
B / C	Q4VAE3	Q4VAE3	-0.475347	0.475347	0.000346024	3.46089	0.047906	1.31961	12	Q4VAE3	Tmem65	Transmembrane protein 65	TMM65_MOUSE	5	-28.0706	0.719294	B	C	integral component of membrane,intercalated disc,mitochondrial inner membrane,mitochondrion,plasma membrane		cardiac ventricle development,regulation of cardiac conduction
A / C	Q8BMF3	Q8BMF3	0.453878	0.453878	7.80732e-05	4.1075	0.0270748	1.56743	12	Q8BMF3	Me3	NADP-dependent malic enzyme, mitochondrial	MAON_MOUSE	26	36.9717	1.36972	A	C	mitochondrial matrix,mitochondrion	malate dehydrogenase (decarboxylating) (NAD+) activity,malate dehydrogenase (decarboxylating) (NADP+) activity,malic enzyme activity,metal ion binding,NAD binding,NADP+ binding,oxaloacetate decarboxylase activity	malate metabolic process,oxidation-reduction process,pyruvate metabolic process
A / C	P57746	P57746	0.433071	0.433071	1.45846e-05	4.83611	0.0105204	1.97797	12	P57746	Atp6v1d	V-type proton ATPase subunit D	VATD_MOUSE	19	35.0105	1.3501	A	C	centrosome,cilium,membrane,proton-transporting V-type ATPase complex	proton-transporting ATPase activity, rotational mechanism	cilium morphogenesis,protein localization to cilium
B / C	P36552	P36552	-0.417029	0.417029	0.000315536	3.50095	0.047906	1.31961	12	P36552	Cpox	Oxygen-dependent coproporphyrinogen-III oxidase, mitochondrial	HEM6_MOUSE	9	-25.1035	0.748965	B	C	cytoplasm,cytosol,membrane,mitochondrial inner membrane,mitochondrial intermembrane space,mitochondrion	coproporphyrinogen oxidase activity,identical protein binding,protein homodimerization activity,sodium:potassium-exchanging ATPase activity,structural constituent of eye lens	heme biosynthetic process,potassium ion transport,protoporphyrinogen IX biosynthetic process,response to arsenic-containing substance,response to insecticide,response to iron ion,response to lead ion,response to methylmercury,sodium ion transport
A / C	Q6PDI5	Q6PDI5	0.403303	0.403303	0.00073413	3.13423	0.047906	1.31961	12	Q6PDI5	Ecpas	Proteasome adapter and scaffold protein ECM29	ECM29_MOUSE	15	32.2532	1.32253	A	C	centrosome,ER to Golgi transport vesicle,cytoplasmic vesicle,early endosome,endocytic vesicle,endoplasmic reticulum,endoplasmic reticulum-Golgi intermediate compartment,late endosome,multivesicular body,nucleoplasm,nucleus,proteasome complex	binding, bridging,proteasome binding	proteasome assembly,ER-associated ubiquitin-dependent protein catabolic process
A / C	Q9R1P1	Q9R1P1	-0.392332	0.392332	0.000481218	3.31766	0.047906	1.31961	12	Q9R1P1	Psmb3	Proteasome subunit beta type-3	PSB3_MOUSE	9	-23.8103	0.761897	A	C	cytoplasm,cytosol,nucleoplasm,nucleus,proteasome complex,proteasome core complex,proteasome core complex, beta-subunit complex	endopeptidase activity,threonine-type endopeptidase activity	proteasomal protein catabolic process,proteasomal ubiquitin-independent protein catabolic process,proteasome-mediated ubiquitin-dependent protein catabolic process,protein catabolic process
B / A	P97384	P97384	-0.381521	0.381521	0.000958866	3.01824	0.0494044	1.30623	12	P97384	Anxa11	Annexin A11	ANX11_MOUSE	15	-23.2372	0.767628	B	A	azurophil granule,collagen-containing extracellular matrix,cytoplasm,cytosol,melanosome,midbody,nuclear envelope,nucleoplasm,phagocytic vesicle,specific granule,spindle	calcium-dependent phospholipid binding,calcium-dependent protein binding,calcium ion binding,phosphatidylethanolamine binding,S100 protein binding	cytokinetic process,phagocytosis,response to calcium ion
B / A	Q8BUN9	Q8BUN9	-0.375282	0.375282	0.000837608	3.07696	0.047906	1.31961	12	Q8BUN9	Slc24a2	Sodium/potassium/calcium exchanger 2	NCKX2_MOUSE	10	-22.9045	0.770955	B	A	integral component of plasma membrane,intrinsic component of plasma membrane,membrane,plasma membrane	calcium, potassium:sodium antiporter activity,calcium channel activity	calcium ion import across plasma membrane,calcium ion transmembrane transport,calcium ion transport,cellular calcium ion homeostasis,ion transmembrane transport,learning,long term synaptic depression,long-term synaptic potentiation,memory,potassium ion transmembrane transport,macromolecular complex assembly,sodium ion transmembrane transport,visual perception
A / C	O35864	O35864	0.366392	0.366392	0.000496916	3.30372	0.047906	1.31961	12	O35864	Cops5	COP9 signalosome complex subunit 5	CSN5_MOUSE	17	28.9125	1.28913	A	C	chromatin,COP9 signalosome,cytoplasm,cytosol,nucleoplasm,nucleus,perinuclear region of cytoplasm,synaptic vesicle,transcription factor complex	enzyme binding,isopeptidase activity,macrophage migration inhibitory factor binding,metal ion binding,metalloendopeptidase activity,metallopeptidase activity,NEDD8-specific protease activity,thiol-dependent ubiquitin-specific protease activity,transcription coactivator activity	exosomal secretion,negative regulation of apoptotic process,positive regulation of sequence-specific DNA binding transcription factor activity,positive regulation of transcription from RNA polymerase II promoter,protein deneddylation,protein deubiquitination,regulation of cell cycle,regulation of IRE1-mediated unfolded protein response,regulation of JNK cascade,regulation of transcription, DNA-te…
B / C	Q8BGX2	Q8BGX2	-0.348537	0.348537	0.000198834	3.70151	0.0460721	1.33656	12	Q8BGX2	Timm29	Mitochondrial import inner membrane translocase subunit Tim29	TIM29_MOUSE	9	-21.462	0.78538	B	C	integral component of membrane,mitochondrial inner membrane,mitochondrial intermembrane space,mitochondrial inner membrane protein insertion complex		protein import into mitochondrial inner membrane
A / C	P47758	P47758	0.338761	0.338761	0.000338902	3.46993	0.047906	1.31961	12	P47758	Srprb	Signal recognition particle receptor subunit beta	SRPRB_MOUSE	7	26.467	1.26467	A	C	cytoplasm,cytoplasmic microtubule,endoplasmic reticulum membrane,integral component of membrane,membrane	GTP binding,ubiquitin protein ligase binding
B / C	P60202	P60202	-0.33768	0.33768	0.000212903	3.67182	0.0460721	1.33656	12	P60202	Plp1	Myelin proteolipid protein	MYPR_MOUSE	10	-20.8687	0.791313	B	C	integral component of membrane,myelin sheath,plasma membrane	identical protein binding,structural constituent of myelin sheath	astrocyte development,axon development,axon ensheathment,cell maturation,central nervous system myelination,glial cell differentiation,inflammatory response,long-chain fatty acid biosynthetic process,myelination,neuron projection development,positive regulation of gene expression
B / A	Q8K596	Q8K596	-0.331574	0.331574	0.000482604	3.31641	0.047906	1.31961	12	Q8K596	Slc8a2	Sodium/calcium exchanger 2	NAC2_MOUSE	31	-20.5331	0.794669	B	A	axon,axon terminus,basolateral plasma membrane,cell projection,dendrite,dendritic spine,integral component of mitochondrial membrane,integral component of plasma membrane,integral component of postsynaptic membrane,microtubule,mitochondrion,neuronal cell body,plasma membrane,postsynapse,postsynaptic density,presynapse,synapse	calcium:cation antiporter activity involved in regulation of postsynaptic cytosolic calcium ion concentration,calcium:sodium antiporter activity,calcium ion transmembrane transporter activity,calmodulin binding,metal ion binding,sodium ion transmembrane transporter activity	calcium ion export from cell,calcium ion import across plasma membrane,calcium ion transmembrane transport,calcium ion transport into cytosol,cell communication,cellular calcium ion homeostasis,cognition,learning,learning or memory,long-term synaptic potentiation,memory,modulation of excitatory postsynaptic potential,neuron cellular homeostasis,positive regulation of protein serine/threonine kina…
B / C	Q99M71	Q99M71	-0.32549	0.32549	0.000853567	3.06876	0.047906	1.31961	12	Q99M71	Epdr1	Mammalian ependymin-related protein 1	EPDR1_MOUSE	7	-20.1973	0.798027	B	C	extracellular region,lysosomal lumen,lysosome	calcium ion binding,lipid binding	cell-matrix adhesion
B / A	Q8BMF3	Q8BMF3	-0.316049	0.316049	8.27835e-05	4.08206	0.0270748	1.56743	12	Q8BMF3	Me3	NADP-dependent malic enzyme, mitochondrial	MAON_MOUSE	26	-19.6733	0.803267	B	A	mitochondrial matrix,mitochondrion	malate dehydrogenase (decarboxylating) (NAD+) activity,malate dehydrogenase (decarboxylating) (NADP+) activity,malic enzyme activity,metal ion binding,NAD binding,NADP+ binding,oxaloacetate decarboxylase activity	malate metabolic process,oxidation-reduction process,pyruvate metabolic process
A / C	Q8C0E2	Q8C0E2	0.31101	0.31101	0.00082648	3.08277	0.047906	1.31961	12	Q8C0E2	Vps26b	Vacuolar protein sorting-associated protein 26B	VP26B_MOUSE	15	24.0576	1.24058	A	C	cytosol,early endosome,endosome,late endosome,phagocytic vesicle,retromer complex		cellular response to interferon-gamma,intracellular protein transport,retrograde transport, endosome to Golgi
A / C	Q99LP6	Q99LP6	-0.308448	0.308448	0.000597866	3.2234	0.047906	1.31961	12	Q99LP6	Grpel1	GrpE protein homolog 1, mitochondrial	GRPE1_MOUSE	6	-19.249	0.80751	A	C	mitochondrial matrix,mitochondrion,nucleoplasm,presequence translocase-associated import motor	adenyl-nucleotide exchange factor activity,ATPase activator activity,ATPase binding,chaperone binding,identical protein binding,protein homodimerization activity,unfolded protein binding	protein folding,protein import into mitochondrial matrix
B / A	G5E829	G5E829	-0.284259	0.284259	8.75803e-05	4.05759	0.0270748	1.56743	12	G5E829	Atp2b1	Plasma membrane calcium-transporting ATPase 1	AT2B1_MOUSE	50	-17.8837	0.821163	B	A	apical part of cell,apical plasma membrane,basolateral plasma membrane,cytoplasmic side of plasma membrane,dendrite membrane,dendritic spine membrane,GABA-ergic synapse,glutamatergic synapse,immunological synapse,integral component of plasma membrane,integral component of presynaptic active zone membrane,intracellular membrane-bounded organelle,membrane raft,neuronal cell body membrane,nucleoplas…	ATPase activity,cation-transporting ATPase activity,ATP binding,calcium ion transmembrane transporter activity,calcium-transporting ATPase activity,calcium-transporting ATPase activity involved in regulation of presynaptic cytosolic calcium ion concentration,calmodulin binding,metal ion binding,PDZ domain binding	aging,brain development,calcium ion export,calcium ion export from cell,calcium ion transport,cellular calcium ion homeostasis,cellular response to corticosterone stimulus,cellular response to vitamin D,negative regulation of cytokine production,negative regulation of cytosolic calcium ion concentration,neural retina development,positive regulation of bone mineralization,positive regulation of ca…
B / C	P50580	P50580	0.278455	0.278455	0.000787632	3.10368	0.047906	1.31961	12	P50580	Pa2g4	Proliferation-associated protein 2G4	PA2G4_MOUSE	18	21.2895	1.2129	B	C	cytoplasm,nucleolus,nucleus,ribonucleoprotein complex	DNA binding,transcription factor activity, sequence-specific DNA binding,nucleic acid binding,RNA binding,ubiquitin protein ligase binding	negative regulation of apoptotic process,negative regulation of transcription, DNA-templated,positive regulation of cell differentiation,regulation of translation,rRNA processing
B / C	P14211	P14211	-0.275791	0.275791	0.000447382	3.34932	0.047906	1.31961	12	P14211	Calr	Calreticulin	CALR_MOUSE	22	-17.4003	0.825997	B	C	acrosomal vesicle,cell surface,collagen-containing extracellular matrix,cytoplasm,cytosol,endoplasmic reticulum,endoplasmic reticulum lumen,endoplasmic reticulum membrane,endoplasmic reticulum quality control compartment,external side of plasma membrane,extracellular region,extracellular space,Golgi apparatus,intracellular membrane-bounded organelle,membrane,MHC class I peptide loading complex,nu…	androgen receptor binding,calcium ion binding,carbohydrate binding,hormone binding,integrin binding,iron ion binding,mRNA binding,peptide binding,ubiquitin protein ligase binding,unfolded protein binding	cardiac muscle cell differentiation,cellular response to lithium ion,cellular senescence,cortical actin cytoskeleton organization,endoplasmic reticulum unfolded protein response,negative regulation of cell cycle arrest,negative regulation of intracellular steroid hormone receptor signaling pathway,negative regulation of neuron differentiation,negative regulation of retinoic acid receptor signalin…
B / C	Q78PY7	Q78PY7	0.272679	0.272679	4.65988e-05	4.33163	0.0252099	1.59843	12	Q78PY7	Snd1	Staphylococcal nuclease domain-containing protein 1	SND1_MOUSE	33	20.8049	1.20805	B	C	cytoplasm,cytosol,dense body,melanosome,mitochondrion,nucleus,RISC complex	endonuclease activity,endoribonuclease activity,nuclease activity,RISC complex binding,RNA binding	gene silencing by RNA,miRNA catabolic process,regulation of cell cycle process,RNA catabolic process
A / C	Q99LE6	Q99LE6	-0.244069	0.244069	0.000555556	3.25527	0.047906	1.31961	12	Q99LE6	Abcf2	ATP-binding cassette sub-family F member 2	ABCF2_MOUSE	8	-15.5639	0.844361	A	C	mitochondrion	ATPase activity,ATP binding
A / C	Q9CQR4	Q9CQR4	0.240438	0.240438	0.000870463	3.06025	0.047906	1.31961	12	Q9CQR4	Acot13	Acyl-coenzyme A thioesterase 13	ACO13_MOUSE	6	18.1352	1.18135	A	C	cytosol,mitochondrion,nucleus,spindle	acyl-CoA hydrolase activity	negative regulation of cold-induced thermogenesis,protein homotetramerization
B / C	Q8R0F8	Q8R0F8	-0.221475	0.221475	0.000401137	3.39671	0.047906	1.31961	12	Q8R0F8	Fahd1	Acylpyruvase FAHD1, mitochondrial	FAHD1_MOUSE	7	-14.2312	0.857688	B	C	cytosol,mitochondrial inner membrane,mitochondrion,nucleoplasm	acetylpyruvate hydrolase activity,acylpyruvate hydrolase activity,fumarylpyruvate hydrolase activity,metal ion binding,oxaloacetate decarboxylase activity
A / C	P60122	P60122	0.217175	0.217175	0.000745244	3.1277	0.047906	1.31961	12	P60122	Ruvbl1	RuvB-like 1	RUVB1_MOUSE	12	16.2455	1.16245	A	C	cytosol,Ino80 complex,MLL1 complex,NuA4 histone acetyltransferase complex,nuclear matrix,nucleoplasm,nucleus,macromolecular complex,R2TP complex,ribonucleoprotein complex,Swr1 complex	3'-5' DNA helicase activity,5'-3' DNA helicase activity,ADP binding,ATPase activity,ATPase binding,ATP binding,DNA helicase activity,TBP-class protein binding,TFIID-class transcription factor binding,transcription coactivator activity	box C/D snoRNP assembly,cell cycle,cell division,chromatin remodeling,DNA recombination,DNA repair,histone acetylation,histone H2A acetylation,histone H4 acetylation,positive regulation of canonical Wnt signaling pathway,positive regulation of plasminogen activation,regulation of fibroblast apoptotic process,regulation of growth,regulation of transcription from RNA polymerase II promoter
A / C	Q9D898	Q9D898	0.214903	0.214903	0.000413516	3.38351	0.047906	1.31961	12	Q9D898	Arpc5l	Actin-related protein 2/3 complex subunit 5-like protein	ARP5L_MOUSE	5	16.0626	1.16063	A	C	Arp2/3 protein complex,cytoplasm	actin filament binding	Arp2/3 complex-mediated actin nucleation,cell migration
B / A	Q9EPN1	Q9EPN1	-0.206217	0.206217	0.000730657	3.13629	0.047906	1.31961	12	Q9EPN1	Nbea	Neurobeachin	NBEA_MOUSE	62	-13.3193	0.866807	B	A	cytosol,endomembrane system,membrane,nucleus,plasma membrane,postsynaptic membrane,trans-Golgi network	protein kinase A binding,protein kinase binding	post-Golgi vesicle-mediated transport,protein localization,protein targeting
B / C	Q8R4N0	Q8R4N0	-0.134515	0.134515	0.000759428	3.11951	0.047906	1.31961	12	Q8R4N0	Clybl	Citramalyl-CoA lyase, mitochondrial	CLYBL_MOUSE	12	-8.90242	0.910976	B	C	mitochondrion	(3S)-citramalyl-CoA lyase activity,hydrolase activity,magnesium ion binding,malate synthase activity	positive regulation of cobalamin metabolic process,protein homotrimerization,regulation of cobalamin metabolic process
A / C	Q5DTL9	Q5DTL9	0.00719276	0.00719276	0.000507974	3.29416	0.047906	1.31961	12	Q5DTL9	Slc4a10	Sodium-driven chloride bicarbonate exchanger	S4A10_MOUSE	14	0.499809	1.005	A	C	apical dendrite,apical plasma membrane,axon terminus,basilar dendrite,basolateral plasma membrane,CA3 pyramidal cell dendrite,dendrite,integral component of plasma membrane,neuronal cell body,perikaryon,plasma membrane,postsynapse,somatodendritic compartment,synapse	anion:anion antiporter activity,inorganic anion exchanger activity,sodium:bicarbonate symporter activity	bicarbonate transport,brain morphogenesis,locomotory exploration behavior,multicellular organism growth,post-embryonic development,protein glycosylation,hydrogen ion transmembrane transport,pyramidal neuron development,regulation of cellular pH,regulation of intracellular pH,regulation of pH,regulation of short-term neuronal synaptic plasticity,response to light stimulus,visual perception
A / C	P63328	P63328	0.751183	0.751183	0.00106073	2.9744	0.052338	1.28118	12	P63328	Ppp3ca	Protein phosphatase 3 catalytic subunit alpha	PP2BA_MOUSE	18	68.3173	1.68317	A	C	calcineurin complex,cytoplasm,cytoplasmic side of plasma membrane,cytosol,dendritic spine,glutamatergic synapse,mitochondrion,nucleoplasm,nucleus,plasma membrane,sarcolemma,Schaffer collateral - CA1 synapse,slit diaphragm,synapse,Z disc	ATPase binding,calcium-dependent protein serine/threonine phosphatase activity,calmodulin binding,calmodulin-dependent protein phosphatase activity,cyclosporin A binding,drug binding,enzyme binding,metal ion binding,phosphoprotein phosphatase activity,macromolecular complex binding,protein dimerization activity,protein serine/threonine phosphatase activity	aging,brain development,calcineurin-mediated signaling,calcineurin-NFAT signaling cascade,calcium ion transport,calcium-mediated signaling,cardiac muscle hypertrophy in response to stress,cellular response to drug,cellular response to glucose stimulus,dephosphorylation,excitatory postsynaptic potential,G1/S transition of mitotic cell cycle,modulation of synaptic transmission,multicellular organis…
B / A	P53395	P53395	-0.535969	0.535969	0.00106417	2.97299	0.052338	1.28118	12	P53395	Dbt	Lipoamide acyltransferase component of branched-chain alpha-keto acid dehydrogenase complex, mitochondrial	ODB2_MOUSE	18	-31.0305	0.689695	B	A	cytoplasm,mitochondrial nucleoid,mitochondrion	acetyltransferase activity,dihydrolipoyllysine-residue (2-methylpropanoyl)transferase activity,lipoic acid binding,ubiquitin protein ligase binding
B / A	Q9CQQ7	Q9CQQ7	-0.875069	0.875069	0.0010986	2.95916	0.0528303	1.27712	12	Q9CQQ7	Atp5pb	ATP synthase F(0) complex subunit B1, mitochondrial	AT5F1_MOUSE	20	-45.4772	0.545228	B	A	mitochondrial inner membrane,mitochondrial proton-transporting ATP synthase complex,mitochondrial proton-transporting ATP synthase complex, coupling factor F(o),mitochondrion,myelin sheath,nucleoplasm	macromolecular complex binding,proton-transporting ATP synthase activity, rotational mechanism	ATP synthesis coupled proton transport,mitochondrial ATP synthesis coupled proton transport
A / C	Q9D1K2	Q9D1K2	-1.32434	1.32434	0.00128128	2.89236	0.052845	1.277	12	Q9D1K2	Atp6v1f	V-type proton ATPase subunit F	VATF_MOUSE	8	-60.0669	0.399331	A	C	membrane,proton-transporting V-type ATPase, V1 domain,vacuolar proton-transporting V-type ATPase complex	ATPase coupled ion transmembrane transporter activity,proton-transporting ATPase activity, rotational mechanism
B / C	Q9D967	Q9D967	0.488736	0.488736	0.00129504		0.052845		12	Q9D967	Mdp1	Magnesium-dependent phosphatase 1	MGDP1_MOUSE	4	40.3215	1.40322	B	C		acid phosphatase activity,metal ion binding,phosphatase activity,protein tyrosine phosphatase activity	fructosamine metabolic process
A / C	Q3UM45	Q3UM45	0.427604	0.427604	0.00132765	2.87692	0.052845	1.277	12	Q3UM45	Ppp1r7	Protein phosphatase 1 regulatory subunit 7	PP1R7_MOUSE	23	34.4998	1.345	A	C	chromosome,nucleus		chromosome segregation,positive regulation of protein dephosphorylation
B / A	Q99JP7	Q99JP7	-0.413145	0.413145	0.00118976	2.92454	0.052845	1.277	12	Q99JP7	Ggt7	Glutathione hydrolase 7	GGT7_MOUSE	14	-24.9015	0.750985	B	A	integral component of membrane,plasma membrane	glutathione hydrolase activity,hypoglycin A gamma-glutamyl transpeptidase activity,leukotriene C4 gamma-glutamyl transferase activity,peptidyltransferase activity	glutathione biosynthetic process,glutathione catabolic process,negative regulation of response to oxidative stress,response to estradiol,response to lipopolysaccharide,response to tumor necrosis factor,spermatogenesis
B / C	Q8K298	Q8K298	-0.360211	0.360211	0.0012028	2.91981	0.052845	1.277	12	Q8K298	Anln	Anillin	ANLN_MOUSE	5	-22.0949	0.779051	B	C	actin cytoskeleton,actomyosin contractile ring,bleb,cell cortex region,midbody,nucleoplasm	actin binding,GTP-Rho binding	actomyosin contractile ring assembly,cortical cytoskeleton organization,glomerular visceral epithelial cell migration,hematopoietic progenitor cell differentiation,mitotic cytokinesis,positive regulation of bleb assembly,protein localization to actomyosin contractile ring involved in mitotic cytokinesis,septin ring organization
A / C	Q9ERI6	Q9ERI6	0.313299	0.313299	0.0013431	2.87189	0.052845	1.277	12	Q9ERI6	Rdh14	Retinol dehydrogenase 14	RDH14_MOUSE	14	24.2546	1.24255	A	C	endoplasmic reticulum,mitochondrion	alcohol dehydrogenase (NADP+) activity,NADP-retinol dehydrogenase activity	retinol metabolic process
B / C	P46660	P46660	-0.307113	0.307113	0.00131417	2.88135	0.052845	1.277	12	P46660	Ina	Alpha-internexin	AINX_MOUSE	33	-19.1743	0.808257	B	C	cytoplasmic ribonucleoprotein granule,glutamatergic synapse,intermediate filament cytoskeleton,myelin sheath,neurofilament,postsynapse,postsynaptic intermediate filament cytoskeleton,Schaffer collateral - CA1 synapse	macromolecular complex binding,structural constituent of postsynaptic actin cytoskeleton,structural constituent of postsynaptic intermediate filament cytoskeleton	cell differentiation,cellular response to leukemia inhibitory factor,intermediate filament cytoskeleton organization,nervous system development,neurofilament cytoskeleton organization
B / C	P08551	P08551	-0.298269	0.298269	0.00134233	2.87214	0.052845	1.277	12	P08551	Nefl	Neurofilament light polypeptide	NFL_MOUSE	37	-18.6773	0.813227	B	C	axon,axon cytoplasm,cytoplasm,growth cone,intermediate filament,myelin sheath,neurofilament,neuromuscular junction,neuron projection,presynaptic intermediate filament cytoskeleton,Schaffer collateral - CA1 synapse	identical protein binding,phospholipase binding,macromolecular complex binding,protein C-terminus binding,protein domain specific binding,protein binding, bridging,structural constituent of cytoskeleton,structural constituent of postsynaptic intermediate filament cytoskeleton	anterograde axonal transport,axonal transport of mitochondrion,cerebral cortex development,hippocampus development,intermediate filament bundle assembly,intermediate filament organization,intermediate filament polymerization or depolymerization,locomotion,microtubule cytoskeleton organization,negative regulation of neuron apoptotic process,neurofilament bundle assembly,neurofilament cytoskeleton …
B / C	P61804	P61804	-0.237389	0.237389	0.00125952	2.89979	0.052845	1.277	12	P61804	Dad1	Dolichyl-diphosphooligosaccharide--protein glycosyltransferase subunit DAD1	DAD1_MOUSE	4	-15.1721	0.848279	B	C	integral component of membrane,oligosaccharyltransferase complex	enzyme activator activity	apoptotic process,blastocyst development,negative regulation of apoptotic process,protein glycosylation,protein N-linked glycosylation,regulation of protein stability,response to drug,response to nutrient
B / A	Q920N7	Q920N7	-0.125823	0.125823	0.00113324	2.94568	0.052845	1.277	12	Q920N7	Syt12	Synaptotagmin-12	SYT12_MOUSE	15	-8.35189	0.916481	B	A	exocytic vesicle,integral component of membrane,plasma membrane,presynapse,synaptic vesicle membrane	calcium-dependent phospholipid binding,calcium ion binding,clathrin binding,phosphatidylserine binding,SNARE binding,syntaxin binding	calcium ion regulated exocytosis,calcium ion-regulated exocytosis of neurotransmitter,cellular response to calcium ion,long-term synaptic potentiation,regulation of calcium ion-dependent exocytosis,regulation of dopamine secretion,regulation of neurotransmitter secretion,spontaneous exocytosis of neurotransmitter,vesicle-mediated transport
B / C	Q5GH67	Q5GH67	-1.19371	1.19371	0.00144779	2.83929	0.0559468	1.25222	12	Q5GH67	Xkr4	XK-related protein 4	XKR4_MOUSE	3	-56.2823	0.437177	B	C	integral component of membrane,membrane,plasma membrane		apoptotic process involved in development,engulfment of apoptotic cell,phosphatidylserine exposure on apoptotic cell surface
B / A	P48036	P48036	-0.541608	0.541608	0.00149375	2.82572	0.0567101	1.24634	12	P48036	Anxa5	Annexin A5	ANXA5_MOUSE	22	-31.2995	0.687005	B	A	axon terminus,cell projection,collagen-containing extracellular matrix,cytoplasm,cytosol,dendrite,endoplasmic reticulum,endothelial microparticle,external side of plasma membrane,extracellular space,intercalated disc,neuronal cell body,nucleus,perikaryon,plasma membrane,sarcolemma,synaptic vesicle,Z disc	calcium-dependent phospholipid binding,calcium ion binding,calcium-transporting ATPase activity,identical protein binding,peptide hormone binding,receptor tyrosine kinase binding	blood coagulation,cellular response to gonadotropin-releasing hormone,negative regulation of blood coagulation,negative regulation of prolactin secretion,positive regulation of apoptotic process,regulation of flagellated sperm motility,response to calcium ion,response to organic substance
A / C	P43274	P43274	1.29007	1.29007	0.00162551	2.78901	0.0596206	1.2246	12	P43274	H1-4	Histone H1.4	H14_MOUSE	2	144.54	2.4454	A	C	host cell nucleus,nuclear chromatin,nuclear euchromatin,nuclear heterochromatin,nuclear nucleosome,nucleus	ADP binding,AMP binding,ATP binding,calcium ion binding,dATP binding,DNA binding,double-stranded DNA binding,GTP binding,nucleosomal DNA binding,nucleotide binding	chromosome condensation,histone H3-K27 trimethylation,histone H3-K4 trimethylation,negative regulation of chromatin silencing,negative regulation of DNA recombination,negative regulation of transcription from RNA polymerase II promoter,nucleosome assembly,nucleosome positioning,regulation of transcription, DNA-templated,regulation of transcription from RNA polymerase II promoter
A / C	Q8BHE8	Q8BHE8	0.798579	0.798579	0.00161009	2.79315	0.0596206	1.2246	12	Q8BHE8	Maip1	m-AAA protease-interacting protein 1, mitochondrial	MAIP1_MOUSE	6	73.9387	1.73939	A	C	mitochondrial inner membrane,mitochondrial matrix	ribosome binding	calcium ion transmembrane import into mitochondrion,inner mitochondrial membrane organization,mitochondrial calcium ion homeostasis,protein insertion into mitochondrial membrane from inner side,protein insertion into mitochondrial membrane
B / C	A2AJA9	A2AJA9	0.336437	0.336437	0.00165851	2.78028	0.0598171	1.22317	12	A2AJA9	Ajm1	Apical junction component 1 homolog	AJM1_MOUSE	6	26.2635	1.26263	B	C	adherens junction,apical plasma membrane,cilium		cell-cell junction organization
B / A	P29595	P29595	1.1201	1.1201	0.00175471	2.75579	0.0612766	1.21271	12	P29595	Nedd8	NEDD8	NEDD8_MOUSE	4	117.362	2.17362	B	A	cytoplasm,cytosol,nucleoplasm,nucleus	protein tag,ubiquitin protein ligase binding	modification-dependent protein catabolic process,protein localization,protein neddylation,regulation of proteolysis,regulation of transcription from RNA polymerase II promoter,response to organic cyclic compound
B / A	Q9ERS2	Q9ERS2	-0.369179	0.369179	0.00175561	2.75557	0.0612766	1.21271	12	Q9ERS2	Ndufa13	NADH dehydrogenase [ubiquinone] 1 alpha subcomplex subunit 13	NDUAD_MOUSE	10	-22.5777	0.774223	B	A	cytoplasm,integral component of membrane,mitochondrial inner membrane,mitochondrial membrane,mitochondrial respiratory chain,mitochondrial respiratory chain complex I,mitochondrion,nucleoplasm,nucleus	ATP binding,NADH dehydrogenase (ubiquinone) activity,NADH dehydrogenase activity	apoptotic signaling pathway,cellular response to interferon-beta,cellular response to retinoic acid,extrinsic apoptotic signaling pathway,mitochondrial respiratory chain complex I assembly,negative regulation of cell growth,negative regulation of intrinsic apoptotic signaling pathway,negative regulation of transcription, DNA-templated,positive regulation of cysteine-type endopeptidase activity in…
B / C	Q9QZD9	Q9QZD9	0.303068	0.303068	0.00184063	2.73503	0.0622362	1.20596	12	Q9QZD9	Eif3i	Eukaryotic translation initiation factor 3 subunit I	EIF3I_MOUSE	11	23.3766	1.23377	B	C	eukaryotic 43S preinitiation complex,eukaryotic 48S preinitiation complex,eukaryotic translation initiation factor 3 complex,eukaryotic translation initiation factor 3 complex, eIF3m	enzyme binding,RNA binding,translation initiation factor activity	cytoplasmic translational initiation,formation of cytoplasmic translation initiation complex,translational initiation
B / A	P61226	P61226	-0.236186	0.236186	0.00182939	2.73769	0.0622362	1.20596	12	P61226	Rap2b	Ras-related protein Rap-2b	RAP2B_MOUSE	7	-15.1013	0.848987	B	A	bicellular tight junction,cell-cell contact zone,cytosol,extracellular exosome,membrane,membrane raft,plasma membrane,recycling endosome,recycling endosome membrane	GDP binding,GTPase activity,GTP binding,protein domain specific binding	negative regulation of cell migration,platelet activation,platelet aggregation,positive regulation of protein autophosphorylation,Rap protein signal transduction,regulation of protein tyrosine kinase activity
A / C	O08919	O08919	0.439805	0.439805	0.00189209	2.72306	0.0627121	1.20265	12	O08919	Numbl	Numb-like protein	NUMBL_MOUSE	7	35.6421	1.35642	A	C	cytoplasm		adherens junction organization,axonogenesis,cytokine-mediated signaling pathway,forebrain development,lateral ventricle development,nervous system development,neuroblast division in subventricular zone,neuroblast proliferation,positive regulation of dendrite morphogenesis,positive regulation of neurogenesis,protein metabolic process
A / C	Q3TDK6	Q3TDK6	0.399114	0.399114	0.00194164	2.71183	0.0627121	1.20265	12	Q3TDK6	Rogdi	Protein rogdi homolog	ROGDI_MOUSE	17	31.8698	1.3187	A	C	axon,dendrite,nuclear envelope,nucleus,perikaryon,presynapse,RAVE complex,synaptic vesicle		brain development,developmental process,hemopoiesis,neurogenesis,odontogenesis of dentin-containing tooth,positive regulation of cell proliferation,vacuolar acidification
A / C	Q9EQ20	Q9EQ20	-0.086201	0.086201	0.00193676	2.71292	0.0627121	1.20265	12	Q9EQ20	Aldh6a1	Methylmalonate-semialdehyde dehydrogenase [acylating], mitochondrial	MMSA_MOUSE	27	-5.8	0.942	A	C	mitochondrion,nucleoplasm	malonate-semialdehyde dehydrogenase (acetylating) activity,methylmalonate-semialdehyde dehydrogenase (acylating) activity,thiolester hydrolase activity	beta-alanine catabolic process,brown fat cell differentiation,thymine catabolic process,thymine metabolic process,valine catabolic process,valine metabolic process
A / C	P62774	P62774	-1.7106	1.7106	0.00240203	2.61942	0.0636675	1.19608	12	P62774	Mtpn	Myotrophin	MTPN_MOUSE	5	-69.4468	0.305532	A	C	axon,cytoplasm,cytosol,F-actin capping protein complex,nucleus,perinuclear region of cytoplasm	sequence-specific DNA binding	catecholamine metabolic process,cellular response to mechanical stimulus,cerebellar granule cell differentiation,positive regulation of cardiac muscle hypertrophy,positive regulation of cell growth,positive regulation of macromolecule biosynthetic process,positive regulation of NF-kappaB transcription factor activity,positive regulation of protein metabolic process,regulation of barbed-end actin …
A / C	P29595	P29595	-1.42069	1.42069	0.00247157	2.60703	0.0636675	1.19608	12	P29595	Nedd8	NEDD8	NEDD8_MOUSE	4	-62.6465	0.373535	A	C	cytoplasm,cytosol,nucleoplasm,nucleus	protein tag,ubiquitin protein ligase binding	modification-dependent protein catabolic process,protein localization,protein neddylation,regulation of proteolysis,regulation of transcription from RNA polymerase II promoter,response to organic cyclic compound
A / C	Q8VE88	Q8VE88	1.41294	1.41294	0.00229386		0.0636675		12	Q8VE88	Fam114a2	Protein FAM114A2	F1142_MOUSE	7	166.279	2.66279	A	C
A / C	Q9DB60	Q9DB60	-1.2895	1.2895	0.00225463	2.64692	0.0636675	1.19608	12	Q9DB60	Prxl2b	Prostamide/prostaglandin F synthase	PXL2B_MOUSE	7	-59.0908	0.409092	A	C	cytoplasm,cytosol,endoplasmic reticulum,myelin sheath	antioxidant activity,oxidoreductase activity, acting on the CH-OH group of donors, NAD or NADP as acceptor,prostaglandin-F synthase activity,thioredoxin peroxidase activity	oxidation-reduction process,prostaglandin biosynthetic process
B / A	P40336	P40336	-1.27448	1.27448	0.00255741	2.5922	0.0636675	1.19608	12	P40336	Vps26a	Vacuolar protein sorting-associated protein 26A	VP26A_MOUSE	14	-58.6626	0.413374	B	A	cytosol,early endosome,endosome,endosome membrane,lysosome,retromer, cargo-selective complex,retromer complex,tubular endosome,vesicle		intracellular protein transport,retrograde transport, endosome to Golgi,retrograde transport, endosome to plasma membrane
A / C	Q9DB15	Q9DB15	-1.24121	1.24121	0.00267354	2.57291	0.0636675	1.19608	12	Q9DB15	Mrpl12	39S ribosomal protein L12, mitochondrial	RM12_MOUSE	5	-57.6983	0.423017	A	C	mitochondrial large ribosomal subunit,mitochondrial ribosome,mitochondrion	structural constituent of ribosome	transcription from mitochondrial promoter,positive regulation of transcription, DNA-templated,translation
A / C	E9Q7G0	E9Q7G0	1.10417	1.10417	0.0026863	2.57085	0.0636675	1.19608	12	E9Q7G0	Numa1	Nuclear mitotic apparatus protein 1	NUMA1_MOUSE	2	114.975	2.14975	A	C	cell cortex,cell cortex region,centrosome,chromosome,cortical microtubule,cytoplasmic microtubule bundle,cytosol,dendrite,extrinsic component of plasma membrane,Golgi apparatus,Golgi membrane,lateral cell cortex,lateral plasma membrane,microtubule bundle,microtubule minus-end,microtubule plus-end,mitotic spindle,mitotic spindle astral microtubule,mitotic spindle midzone,mitotic spindle pole,neuro…	disordered domain specific binding,dynein complex binding,microtubule binding,microtubule minus-end binding,microtubule plus-end binding,phosphatidylinositol binding,macromolecular complex binding,protein C-terminus binding,protein domain specific binding,tubulin binding	anastral spindle assembly,astral microtubule organization,cell division,chromosome segregation,establishment of mitotic spindle orientation,Golgi ribbon formation,late endosome to Golgi transport,meiotic cell cycle,microtubule bundle formation,microtubule organizing center organization,positive regulation of BMP signaling pathway,positive regulation of chromosome segregation,positive regulation o…
B / A	Q8K298	Q8K298	-0.776873	0.776873	0.0029127	2.5357	0.0636675	1.19608	12	Q8K298	Anln	Anillin	ANLN_MOUSE	5	-41.6369	0.583631	B	A	actin cytoskeleton,actomyosin contractile ring,bleb,cell cortex region,midbody,nucleoplasm	actin binding,GTP-Rho binding	actomyosin contractile ring assembly,cortical cytoskeleton organization,glomerular visceral epithelial cell migration,hematopoietic progenitor cell differentiation,mitotic cytokinesis,positive regulation of bleb assembly,protein localization to actomyosin contractile ring involved in mitotic cytokinesis,septin ring organization
B / C	Q8BNU0	Q8BNU0	-0.775535	0.775535	0.00281117	2.55111	0.0636675	1.19608	12	Q8BNU0	Armc6	Armadillo repeat-containing protein 6	ARMC6_MOUSE	9	-41.5828	0.584172	B	C	cytosol		hematopoietic progenitor cell differentiation
A / C	Q80VD1	Q80VD1	0.622107	0.622107	0.00207258	2.68349	0.0636675	1.19608	12	Q80VD1	Fam98b	Protein FAM98B	FA98B_MOUSE	5	53.9121	1.53912	A	C	cytoplasm,intracellular membrane-bounded organelle,nucleoplasm,nucleus,tRNA-splicing ligase complex	identical protein binding,protein methyltransferase activity	positive regulation of cell proliferation,positive regulation of gene expression,protein methylation
B / C	Q9WV85	Q9WV85	0.587418	0.587418	0.00214361	2.66886	0.0636675	1.19608	12	Q9WV85	Nme3	Nucleoside diphosphate kinase 3	NDK3_MOUSE	5	50.2555	1.50256	B	C	mitochondrion	ATP binding,metal ion binding,nucleoside diphosphate kinase activity	CTP biosynthetic process,GTP biosynthetic process,UTP biosynthetic process
B / C	Q00558	Q00558	0.542923	0.542923	0.00222101	2.65345	0.0636675	1.19608	12	Q00558	F8a1	40-kDa huntingtin-associated protein	HAP40_MOUSE	5	45.6921	1.45692	B	C	cytoplasm,early endosome,nuclear body,nucleus		negative regulation of proteasomal protein catabolic process,vesicle cytoskeletal trafficking
B / A	P21279	P21279	-0.503816	0.503816	0.00261112	2.58317	0.0636675	1.19608	12	P21279	Gnaq	Guanine nucleotide-binding protein G(q) subunit alpha	GNAQ_MOUSE	13	-29.4761	0.705239	B	A	caveola,cell body,cytosol,dendrite,Golgi apparatus,heterotrimeric G-protein complex,membrane,nuclear membrane,plasma membrane,macromolecular complex	alkylglycerophosphoethanolamine phosphodiesterase activity,G-protein beta/gamma-subunit complex binding,G-protein coupled receptor binding,GTPase activator activity,GTPase activity,GTP binding,metal ion binding,macromolecular complex binding,type 2A serotonin receptor binding	action potential,activation of phospholipase C activity,adenylate cyclase-activating G-protein coupled receptor signaling pathway,adenylate cyclase-modulating G-protein coupled receptor signaling pathway,developmental pigmentation,embryonic digit morphogenesis,forebrain neuron development,glutamate receptor signaling pathway,G-protein coupled receptor signaling pathway,heart development,maternal …
B / A	Q8BGR6	Q8BGR6	-0.444196	0.444196	0.00209514		0.0636675		12	Q8BGR6	Arl15	ADP-ribosylation factor-like protein 15	ARL15_MOUSE	4	-26.5006	0.734994	B	A		GTP binding
B / A	P46096	P46096	-0.436661	0.436661	0.00257242	2.58966	0.0636675	1.19608	12	P46096	Syt1	Synaptotagmin-1	SYT1_MOUSE	30	-26.1157	0.738843	B	A	axon,chromaffin granule membrane,cytoplasm,dense core granule,excitatory synapse,exocytic vesicle,Golgi apparatus,hippocampal mossy fiber to CA3 synapse,integral component of synaptic vesicle membrane,intracellular organelle,neuron projection,neuron projection terminus,plasma membrane,presynaptic membrane,secretory granule,synaptic vesicle,synaptic vesicle membrane	calcium-dependent phospholipid binding,calcium-dependent protein binding,calcium ion binding,calcium ion sensor activity,calmodulin binding,clathrin binding,identical protein binding,low-density lipoprotein particle receptor binding,phosphatidylinositol-4,5-bisphosphate binding,phosphatidylserine binding,phospholipid binding,protein C-terminus binding,protein heterodimerization activity,SNARE bin…	brain development,calcium ion regulated exocytosis,calcium ion-regulated exocytosis of neurotransmitter,cellular response to calcium ion,detection of calcium ion,fast, calcium ion-dependent exocytosis of neurotransmitter,neurotransmitter secretion,positive regulation of calcium ion-dependent exocytosis,positive regulation of calcium ion-dependent exocytosis of neurotransmitter,positive regulation…
B / A	Q9D898	Q9D898	-0.424751	0.424751	0.00276492	2.55832	0.0636675	1.19608	12	Q9D898	Arpc5l	Actin-related protein 2/3 complex subunit 5-like protein	ARP5L_MOUSE	5	-25.5033	0.744967	B	A	Arp2/3 protein complex,cytoplasm	actin filament binding	Arp2/3 complex-mediated actin nucleation,cell migration
B / A	P14869	P14869	0.407213	0.407213	0.00252717	2.59736	0.0636675	1.19608	12	P14869	Rplp0	60S acidic ribosomal protein P0	RLA0_MOUSE	13	32.6122	1.32612	B	A	cytoplasm,cytoplasmic ribonucleoprotein granule,cytosol,cytosolic large ribosomal subunit,dendrite,endoplasmic reticulum,membrane,nucleus,postsynapse,postsynaptic density,ribonucleoprotein complex,synapse	large ribosomal subunit rRNA binding,peptide binding,structural constituent of ribosome	cellular response to interleukin-4,cytoplasmic translation,ribosomal large subunit assembly
B / A	Q8C163	Q8C163	-0.367907	0.367907	0.00279326	2.55389	0.0636675	1.19608	12	Q8C163	Exog	Nuclease EXOG, mitochondrial	EXOG_MOUSE	11	-22.5094	0.774906	B	A	mitochondrial inner membrane,mitochondrion,nucleus,macromolecular complex	5'-3' exonuclease activity,endonuclease activity,endoribonuclease activity,metal ion binding,nuclease activity,nucleic acid binding,single-stranded DNA endodeoxyribonuclease activity	apoptotic DNA fragmentation,DNA catabolic process, endonucleolytic
A / C	Q9EPN1	Q9EPN1	0.362446	0.362446	0.00237264	2.62477	0.0636675	1.19608	12	Q9EPN1	Nbea	Neurobeachin	NBEA_MOUSE	62	28.5604	1.2856	A	C	cytosol,endomembrane system,membrane,nucleus,plasma membrane,postsynaptic membrane,trans-Golgi network	protein kinase A binding,protein kinase binding	post-Golgi vesicle-mediated transport,protein localization,protein targeting
B / A	P70280	P70280	-0.341279	0.341279	0.00290054	2.53752	0.0636675	1.19608	12	P70280	Vamp7	Vesicle-associated membrane protein 7	VAMP7_MOUSE	9	-21.0659	0.789341	B	A	apical part of cell,azurophil granule membrane,cell surface,cytoplasm,endoplasmic reticulum membrane,filopodium,Golgi apparatus,hippocampal mossy fiber to CA3 synapse,integral component of synaptic vesicle membrane,intracellular membrane-bounded organelle,lamellipodium,late endosome membrane,lysosomal membrane,membrane,neuron projection,perinuclear region of cytoplasm,phagocytic vesicle,phagocyti…	SNAP receptor activity,SNARE binding,syntaxin binding	calcium ion regulated exocytosis,ER to Golgi vesicle-mediated transport,endosome to lysosome transport,eosinophil degranulation,exocytosis,Golgi to plasma membrane protein transport,natural killer cell degranulation,neutrophil degranulation,phagocytosis, engulfment,positive regulation of dendrite morphogenesis,positive regulation of histamine secretion by mast cell,regulation of protein targeting…
A / C	Q6PAJ1	Q6PAJ1	0.308065	0.308065	0.00227513	2.64299	0.0636675	1.19608	12	Q6PAJ1	Bcr	Breakpoint cluster region protein	BCR_MOUSE	10	23.8046	1.23805	A	C	axon,cytoplasm,cytosol,dendritic spine,glutamatergic synapse,membrane,plasma membrane,postsynaptic density,postsynaptic density, intracellular component,macromolecular complex,Schaffer collateral - CA1 synapse	ATP binding,enzyme binding,GTPase activator activity,guanyl-nucleotide exchange factor activity,protein serine/threonine kinase activity,Rho guanyl-nucleotide exchange factor activity	actin cytoskeleton organization,activation of GTPase activity,brain development,cellular response to lipopolysaccharide,definitive hemopoiesis,focal adhesion assembly,homeostasis of number of cells,inner ear morphogenesis,intracellular protein transmembrane transport,keratinocyte differentiation,modulation of synaptic transmission,negative regulation of blood vessel remodeling,negative regulation…
B / A	Q8BMS4	Q8BMS4	-0.295443	0.295443	0.00253045	2.5968	0.0636675	1.19608	12	Q8BMS4	Coq3	Ubiquinone biosynthesis O-methyltransferase, mitochondrial	COQ3_MOUSE	6	-18.5178	0.814822	B	A	extrinsic component of mitochondrial inner membrane,mitochondrion	2-polyprenyl-6-methoxy-1,4-benzoquinone methyltransferase activity,3-demethylubiquinone-9 3-O-methyltransferase activity,hexaprenyldihydroxybenzoate methyltransferase activity,O-methyltransferase activity	glycerol metabolic process,methylation,regulation of ubiquinone biosynthetic process,ubiquinone biosynthetic process
B / A	P56480	P56480	-0.281628	0.281628	0.00273102	2.56368	0.0636675	1.19608	12	P56480	Atp5f1b	ATP synthase subunit beta, mitochondrial	ATPB_MOUSE	31	-17.7338	0.822662	B	A	cell surface,membrane,membrane raft,mitochondrial inner membrane,mitochondrial membrane,mitochondrial nucleoid,mitochondrial proton-transporting ATP synthase complex,mitochondrial proton-transporting ATP synthase complex, catalytic core F(1),mitochondrion,myelin sheath,plasma membrane,proton-transporting ATP synthase complex,proton-transporting ATP synthase complex, catalytic core F(1)	ADP binding,angiostatin binding,ATPase activity,ATP binding,calcium ion binding,lipoprotein particle receptor activity,MHC class I protein binding,proton-transporting ATPase activity, rotational mechanism,proton-transporting ATP synthase activity, rotational mechanism	angiogenesis,ATP biosynthetic process,ATP metabolic process,cellular response to interleukin-7,lipid metabolic process,mitochondrial ATP synthesis coupled proton transport,negative regulation of cell adhesion involved in substrate-bound cell migration,positive regulation of blood vessel endothelial cell migration,hydrogen ion transmembrane transport,receptor-mediated endocytosis,regulation of int…
A / C	Q8R164	Q8R164	0.246651	0.246651	0.00248232	2.60514	0.0636675	1.19608	12	Q8R164	Bphl	Valacyclovir hydrolase	BPHL_MOUSE	13	18.645	1.18645	A	C	mitochondrion	hydrolase activity
B / A	P47754	P47754	-0.240178	0.240178	0.00285612	2.54422	0.0636675	1.19608	12	P47754	Capza2	F-actin-capping protein subunit alpha-2	CAZA2_MOUSE	18	-15.3359	0.846641	B	A	brush border,cortical cytoskeleton,F-actin capping protein complex,membrane	actin filament binding	actin cytoskeleton organization,barbed-end actin filament capping
B / C	Q9DCZ4	Q9DCZ4	-0.217449	0.217449	0.00291037	2.53605	0.0636675	1.19608	12	Q9DCZ4	Apoo	MICOS complex subunit Mic26	MIC26_MOUSE	6	-13.9915	0.860085	B	C	cytosol,endoplasmic reticulum membrane,extracellular region,Golgi membrane,integral component of mitochondrial inner membrane,MICOS complex,mitochondrion		cristae formation
B / C	P16332	P16332	-0.174331	0.174331	0.00254042	2.59509	0.0636675	1.19608	12	P16332	Mmut	Methylmalonyl-CoA mutase, mitochondrial	MUTA_MOUSE	12	-11.3822	0.886178	B	C	mitochondrial matrix,mitochondrion	cobalamin binding,GTPase activity,identical protein binding,metal ion binding,methylmalonyl-CoA mutase activity,modified amino acid binding,protein homodimerization activity	homocysteine metabolic process,positive regulation of GTPase activity,post-embryonic development
B / C	Q6PB66	Q6PB66	-0.143704	0.143704	0.00269988	2.56866	0.0636675	1.19608	12	Q6PB66	Lrpprc	Leucine-rich PPR motif-containing protein, mitochondrial	LPPRC_MOUSE	65	-9.4808	0.905192	B	C	condensed nuclear chromosome,cytoplasm,cytoskeleton,microtubule,mitochondrial nucleoid,mitochondrion,nuclear inner membrane,nuclear outer membrane,nucleoplasm,nucleus,perinuclear region of cytoplasm,ribonucleoprotein complex	beta-tubulin binding,RNA binding,single-stranded DNA binding,ubiquitin protein ligase binding	mRNA transport,negative regulation of mitochondrial RNA catabolic process,regulation of mitochondrial translation
B / C	Q80U95	Q80U95	0.14022	0.14022	0.00263719	2.57886	0.0636675	1.19608	12	Q80U95	Ube3c	Ubiquitin-protein ligase E3C	UBE3C_MOUSE	10	10.2073	1.10207	B	C	nucleus	ubiquitin conjugating enzyme activity,ubiquitin protein ligase activity	protein polyubiquitination,ubiquitin-dependent protein catabolic process
B / C	Q3TIR3	Q3TIR3	-0.136457	0.136457	0.00290559	2.53677	0.0636675	1.19608	12	Q3TIR3	Ric8a	Synembryn-A	RIC8A_MOUSE	7	-9.02493	0.909751	B	C	cytoplasm,cytosol,membrane,plasma membrane	G-protein alpha-subunit binding,GTPase activator activity,guanyl-nucleotide exchange factor activity	adenylate cyclase-inhibiting G-protein coupled receptor signaling pathway,basement membrane organization,cell-cell adhesion involved in gastrulation,cell migration involved in gastrulation,gastrulation,G-protein coupled receptor signaling pathway,in utero embryonic development,regulation of G-protein coupled receptor protein signaling pathway,response to light stimulus,vasculature development,vis…
B / C	Q920N7	Q920N7	0.037122	0.037122	0.00200264	2.6984	0.0636675	1.19608	12	Q920N7	Syt12	Synaptotagmin-12	SYT12_MOUSE	15	2.60649	1.02606	B	C	exocytic vesicle,integral component of membrane,plasma membrane,presynapse,synaptic vesicle membrane	calcium-dependent phospholipid binding,calcium ion binding,clathrin binding,phosphatidylserine binding,SNARE binding,syntaxin binding	calcium ion regulated exocytosis,calcium ion-regulated exocytosis of neurotransmitter,cellular response to calcium ion,long-term synaptic potentiation,regulation of calcium ion-dependent exocytosis,regulation of dopamine secretion,regulation of neurotransmitter secretion,spontaneous exocytosis of neurotransmitter,vesicle-mediated transport
B / C	P17047	P17047	-0.018258	0.018258	0.00224701	2.6484	0.0636675	1.19608	12	P17047	Lamp2	Lysosome-associated membrane glycoprotein 2	LAMP2_MOUSE	4	-1.25757	0.987424	B	C	autolysosome,chaperone-mediated autophagy translocation complex,endosome,extracellular exosome,extracellular space,integral component of autophagosome membrane,late endosome,late endosome membrane,lysosomal matrix,lysosomal membrane,lysosome,membrane,perinuclear region of cytoplasm,phagocytic vesicle membrane,plasma membrane,platelet dense granule membrane,trans-Golgi network	enzyme binding,protein domain specific binding	autophagosome maturation,autophagy,cellular response to starvation,chaperone-mediated autophagy,establishment of protein localization to organelle,lysosomal protein catabolic process,muscle cell cellular homeostasis,negative regulation of protein complex assembly,protein stabilization,protein targeting,protein targeting to lysosome involved in chaperone-mediated autophagy,regulation of protein st…
B / C	P07724	P07724	-0.430746	0.430746	0.00300108	2.52272	0.0646688	1.18931	12	P07724	Alb	Albumin	ALBU_MOUSE	17	-25.8122	0.741878	B	C	basement membrane,cytoplasm,endoplasmic reticulum,extracellular exosome,extracellular region,extracellular space,Golgi apparatus,myelin sheath,macromolecular complex	chaperone binding,DNA binding,drug binding,enterobactin binding,enzyme binding,exogenous protein binding,fatty acid binding,identical protein binding,oxygen binding,pyridoxal phosphate binding,toxic substance binding,zinc ion binding	cellular response to starvation,maintenance of mitochondrion location,negative regulation of apoptotic process,positive regulation of circadian sleep/wake cycle, non-REM sleep
A / C	O88543	O88543	-0.27167	0.27167	0.00304816	2.51596	0.0646688	1.18931	12	O88543	Cops3	COP9 signalosome complex subunit 3	CSN3_MOUSE	15	-17.164	0.82836	A	C	COP9 signalosome,cytosol,nucleoplasm		in utero embryonic development,protein deneddylation,ubiquitin-dependent protein catabolic process
B / C	O08759	O08759	0.0600191	0.0600191	0.00301991	2.52001	0.0646688	1.18931	12	O08759	Ube3a	Ubiquitin-protein ligase E3A	UBE3A_MOUSE	15	4.24795	1.04248	B	C	cytosol,nucleus,proteasome complex	metal ion binding,transcription coactivator activity,ubiquitin protein ligase activity,ubiquitin-protein transferase activity	androgen receptor signaling pathway,cellular response to brain-derived neurotrophic factor stimulus,negative regulation of dendritic spine morphogenesis,ovarian follicle development,positive regulation of Golgi lumen acidification,positive regulation of phosphatidylinositol 3-kinase signaling,positive regulation of protein ubiquitination,positive regulation of transcription from RNA polymerase II…
A / C	P26040	P26040	0.495575	0.495575	0.00314708	2.50209	0.0654835	1.18387	12	P26040	Ezr	Ezrin	EZRI_MOUSE	13	40.9882	1.40988	A	C	actin cytoskeleton,actin filament,apical part of cell,apical plasma membrane,astrocyte projection,basolateral plasma membrane,brush border,cell body,cell cortex,cell periphery,cell projection,cell tip,ciliary basal body,cytoplasm,cytoplasmic side of apical plasma membrane,cytosol,endosome,extrinsic component of membrane,fibrillar center,filopodium,focal adhesion,immunological synapse,invadopodium…	actin binding,actin filament binding,ATPase binding,cell adhesion molecule binding,disordered domain specific binding,identical protein binding,microtubule binding,macromolecular complex binding,protein C-terminus binding,protein domain specific binding,protein kinase A binding,protein kinase A catalytic subunit binding,protein kinase A regulatory subunit binding,S100 protein binding	actin cytoskeleton reorganization,actin filament bundle assembly,astral microtubule organization,cellular protein complex localization,cellular response to cAMP,cortical microtubule organization,establishment of centrosome localization,establishment of endothelial barrier,establishment or maintenance of apical/basal cell polarity,filopodium assembly,intestinal D-glucose absorption,leukocyte cell-…
B / A	P15388	P15388	-0.154168	0.154168	0.00313138	2.50426	0.0654835	1.18387	12	P15388	Kcnc1	Potassium voltage-gated channel subfamily C member 1	KCNC1_MOUSE	5	-10.135	0.89865	B	A	axolemma,axon,calyx of Held,cell surface,dendrite,dendrite membrane,integral component of membrane,integral component of postsynaptic membrane,integral component of presynaptic membrane,membrane,neuronal cell body,neuronal cell body membrane,neuron projection membrane,voltage-gated potassium channel complex	delayed rectifier potassium channel activity,ion channel binding,kinesin binding,voltage-gated ion channel activity involved in regulation of presynaptic membrane potential,voltage-gated potassium channel activity	cellular response to drug,cerebellum development,globus pallidus development,positive regulation of ion transmembrane transport,positive regulation of potassium ion transmembrane transport,positive regulation of voltage-gated potassium channel activity,potassium ion transmembrane transport,protein homooligomerization,protein tetramerization,regulation of ion transmembrane transport,regulation of …
B / A	P62331	P62331	-0.464605	0.464605	0.00330533	2.48078	0.0655493	1.18343	12	P62331	Arf6	ADP-ribosylation factor 6	ARF6_MOUSE	6	-27.5331	0.724669	B	A	cell cortex,cleavage furrow,cytoplasm,cytosol,early endosome,early endosome membrane,endocytic vesicle,endosome,filopodium membrane,Flemming body,glutamatergic synapse,Golgi apparatus,myelin sheath,plasma membrane,presynapse,recycling endosome,recycling endosome membrane,ruffle	GTPase activity,GTP binding,protein N-terminus binding,thioesterase binding	cell cycle,cell division,cellular response to nerve growth factor stimulus,cortical actin cytoskeleton organization,endocytic recycling,establishment of epithelial cell polarity,hepatocyte apoptotic process,intracellular protein transport,liver development,maintenance of postsynaptic density structure,myeloid cell apoptotic process,negative regulation of dendrite development,negative regulation o…
B / C	A2ADY9	A2ADY9	0.401471	0.401471	0.00323362	2.49031	0.0655493	1.18343	12	A2ADY9	Ddi2	Protein DDI1 homolog 2	DDI2_MOUSE	2	32.0854	1.32085	B	C	chromosome,cytosol,nucleoplasm	aspartic-type endopeptidase activity,identical protein binding,ubiquitin binding	cellular response to hydroxyurea,proteasomal protein catabolic process,protein processing,regulation of DNA stability,regulation of protein stability
B / C	P35282	P35282	-0.331901	0.331901	0.00321058	2.49342	0.0655493	1.18343	12	P35282	Rab21	Ras-related protein Rab-21	RAB21_MOUSE	10	-20.5511	0.794489	B	C	axon cytoplasm,cleavage furrow,cytoplasmic side of early endosome membrane,cytoplasmic side of plasma membrane,cytoplasmic vesicle membrane,early endosome,endomembrane system,endoplasmic reticulum membrane,endosome,Golgi cisterna membrane,neuron projection,synapse,trans-Golgi network,vesicle membrane	GDP binding,GTPase activity,GTP binding	anterograde axonal transport,intracellular protein transport,positive regulation of dendrite morphogenesis,positive regulation of early endosome to late endosome transport,positive regulation of receptor-mediated endocytosis,Rab protein signal transduction,regulation of axon extension,regulation of exocytosis
B / A	Q8C129	Q8C129	-0.316604	0.316604	0.00330625	2.48066	0.0655493	1.18343	12	Q8C129	Lnpep	Leucyl-cystinyl aminopeptidase	LCAP_MOUSE	9	-19.7042	0.802958	B	A	cytoplasm,cytoplasmic vesicle membrane,endomembrane system,integral component of plasma membrane,membrane,perinuclear region of cytoplasm,plasma membrane	aminopeptidase activity,metalloaminopeptidase activity,peptide binding,zinc ion binding	negative regulation of cold-induced thermogenesis,peptide catabolic process,protein catabolic process,proteolysis,SMAD protein signal transduction
B / A	P40240	P40240	-0.301714	0.301714	0.00326361	2.4863	0.0655493	1.18343	12	P40240	Cd9	CD9 antigen	CD9_MOUSE	6	-18.8712	0.811288	B	A	apical plasma membrane,cell surface,external side of plasma membrane,extracellular exosome,integral component of plasma membrane,membrane,plasma membrane,macromolecular complex	integrin binding	brain development,cell adhesion,cellular response to low-density lipoprotein particle stimulus,fusion of sperm to egg plasma membrane,glial cell migration,myoblast fusion involved in skeletal muscle regeneration,negative regulation of cell proliferation,negative regulation of cellular component movement,negative regulation of platelet aggregation,oligodendrocyte development,paranodal junction ass…
B / C	Q61481	Q61481	0.28925	0.28925	0.00333199	2.4773	0.0655493	1.18343	12	Q61481	Pde1a	Dual specificity calcium/calmodulin-dependent 3',5'-cyclic nucleotide phosphodiesterase 1A	PDE1A_MOUSE	24	22.2005	1.222	B	C	cytoplasm,neuronal cell body,nucleus	calcium- and calmodulin-regulated 3',5'-cyclic-GMP phosphodiesterase activity,calmodulin binding,calmodulin-dependent cyclic-nucleotide phosphodiesterase activity,metal ion binding	cGMP catabolic process,regulation of smooth muscle cell apoptotic process,regulation of smooth muscle cell proliferation,signal transduction
B / A	P62806	P62806	-0.79455	0.79455	0.00345231	2.46189	0.065731	1.18223	12	P62806	H4c16	Histone H4	H4_MOUSE	10	-42.3477	0.576523	B	A	host cell nucleus,nuclear chromosome,nuclear nucleosome,nucleoplasm,nucleosome,nucleus,macromolecular complex	DNA binding,protein domain specific binding,protein heterodimerization activity	DNA replication-dependent nucleosome assembly,DNA replication-independent nucleosome assembly,DNA-templated transcription, initiation,negative regulation of megakaryocyte differentiation,nucleosome assembly
B / A	Q6PDI5	Q6PDI5	-0.600393	0.600393	0.00380318	2.41985	0.065731	1.18223	12	Q6PDI5	Ecpas	Proteasome adapter and scaffold protein ECM29	ECM29_MOUSE	15	-34.0426	0.659574	B	A	centrosome,ER to Golgi transport vesicle,cytoplasmic vesicle,early endosome,endocytic vesicle,endoplasmic reticulum,endoplasmic reticulum-Golgi intermediate compartment,late endosome,multivesicular body,nucleoplasm,nucleus,proteasome complex	binding, bridging,proteasome binding	proteasome assembly,ER-associated ubiquitin-dependent protein catabolic process
A / C	P21279	P21279	0.568105	0.568105	0.00366691	2.4357	0.065731	1.18223	12	P21279	Gnaq	Guanine nucleotide-binding protein G(q) subunit alpha	GNAQ_MOUSE	13	48.2575	1.48257	A	C	caveola,cell body,cytosol,dendrite,Golgi apparatus,heterotrimeric G-protein complex,membrane,nuclear membrane,plasma membrane,macromolecular complex	alkylglycerophosphoethanolamine phosphodiesterase activity,G-protein beta/gamma-subunit complex binding,G-protein coupled receptor binding,GTPase activator activity,GTPase activity,GTP binding,metal ion binding,macromolecular complex binding,type 2A serotonin receptor binding	action potential,activation of phospholipase C activity,adenylate cyclase-activating G-protein coupled receptor signaling pathway,adenylate cyclase-modulating G-protein coupled receptor signaling pathway,developmental pigmentation,embryonic digit morphogenesis,forebrain neuron development,glutamate receptor signaling pathway,G-protein coupled receptor signaling pathway,heart development,maternal …
B / A	P57716	P57716	-0.507026	0.507026	0.00401613	2.39619	0.065731	1.18223	12	P57716	Ncstn	Nicastrin	NICA_MOUSE	5	-29.6329	0.703671	B	A	cytoplasm,cytoplasmic vesicle membrane,early endosome,endoplasmic reticulum,gamma-secretase complex,Golgi apparatus,integral component of membrane,integral component of plasma membrane,integral component of presynaptic membrane,lysosomal membrane,lysosome,melanosome,membrane,mitochondrion,plasma membrane,macromolecular complex,sarcolemma,synapse,synaptic membrane,synaptic vesicle	ATPase binding,growth factor receptor binding,peptidase activity	adult behavior,beta-amyloid formation,beta-amyloid metabolic process,amyloid precursor protein biosynthetic process,amyloid precursor protein metabolic process,cellular response to calcium ion,central nervous system myelination,cerebellum development,dopamine receptor signaling pathway,epithelial cell proliferation,glutamate receptor signaling pathway,learning or memory,membrane protein ectodomai…
B / A	P62761	P62761	-0.502902	0.502902	0.00387841	2.41135	0.065731	1.18223	12	P62761	Vsnl1	Visinin-like protein 1	VISL1_MOUSE	15	-29.4314	0.705686	B	A	cytosol,membrane	calcium ion binding	negative regulation of insulin secretion,positive regulation of exocytosis,positive regulation of insulin secretion involved in cellular response to glucose stimulus
B / C	Q99LC5	Q99LC5	-0.454012	0.454012	0.00347573	2.45895	0.065731	1.18223	12	Q99LC5	Etfa	Electron transfer flavoprotein subunit alpha, mitochondrial	ETFA_MOUSE	14	-26.999	0.73001	B	C	mitochondrial electron transfer flavoprotein complex,mitochondrion	electron carrier activity,flavin adenine dinucleotide binding,oxidoreductase activity	fatty acid beta-oxidation using acyl-CoA dehydrogenase
B / A	Q8BKZ9	Q8BKZ9	-0.408093	0.408093	0.0039952	2.39846	0.065731	1.18223	12	Q8BKZ9	Pdhx	Pyruvate dehydrogenase protein X component, mitochondrial	ODPX_MOUSE	17	-24.6381	0.753619	B	A	mitochondrial matrix,mitochondrion,pyruvate dehydrogenase complex	pyruvate dehydrogenase (NAD+) activity,transferase activity, transferring acyl groups	mitochondrial acetyl-CoA biosynthetic process from pyruvate
B / A	O88696	O88696	-0.336352	0.336352	0.00372021	2.42943	0.065731	1.18223	12	O88696	Clpp	ATP-dependent Clp protease proteolytic subunit, mitochondrial	CLPP_MOUSE	7	-20.7959	0.792041	B	A	endopeptidase Clp complex,mitochondrial matrix,mitochondrion	ATPase binding,ATP-dependent peptidase activity,endopeptidase activity,identical protein binding,serine-type endopeptidase activity	membrane protein proteolysis,misfolded or incompletely synthesized protein catabolic process,proteolysis involved in cellular protein catabolic process
B / A	P61358	P61358	-0.328097	0.328097	0.00363148	2.43992	0.065731	1.18223	12	P61358	Rpl27	60S ribosomal protein L27	RL27_MOUSE	4	-20.3414	0.796586	B	A	cytoplasmic side of rough endoplasmic reticulum membrane,cytosolic large ribosomal subunit,large ribosomal subunit,ribonucleoprotein complex,ribosome	structural constituent of ribosome	rRNA processing,translation
B / A	P24369	P24369	-0.317817	0.317817	0.00361057	2.44242	0.065731	1.18223	12	P24369	Ppib	Peptidyl-prolyl cis-trans isomerase B	PPIB_MOUSE	13	-19.7717	0.802283	B	A	cytoplasm,endoplasmic reticulum,endoplasmic reticulum chaperone complex,endoplasmic reticulum lumen,intracellular membrane-bounded organelle,melanosome,nucleoplasm,perinuclear region of cytoplasm,macromolecular complex,smooth endoplasmic reticulum	cyclosporin A binding,peptidyl-prolyl cis-trans isomerase activity,RNA polymerase binding	bone development,chaperone-mediated protein folding,neutrophil chemotaxis,positive regulation by host of viral genome replication,positive regulation by host of viral process,positive regulation of multicellular organism growth,protein folding,protein peptidyl-prolyl isomerization,protein stabilization
B / A	P05201	P05201	-0.297384	0.297384	0.00374526	2.42652	0.065731	1.18223	12	P05201	Got1	Aspartate aminotransferase, cytoplasmic	AATC_MOUSE	27	-18.6273	0.813727	B	A	axon terminus,cytoplasm,cytosol,lysosome,nucleoplasm	carboxylic acid binding,L-aspartate:2-oxoglutarate aminotransferase activity,L-cysteine:2-oxoglutarate aminotransferase activity,phosphatidylserine decarboxylase activity,pyridoxal phosphate binding	2-oxoglutarate metabolic process,aspartate biosynthetic process,aspartate catabolic process,aspartate metabolic process,cellular response to insulin stimulus,cellular response to mechanical stimulus,dicarboxylic acid metabolic process,fatty acid homeostasis,glutamate catabolic process to 2-oxoglutarate,glutamate catabolic process to aspartate,glutamate metabolic process,glycerol biosynthetic proc…
B / C	Q9DCM0	Q9DCM0	-0.279706	0.279706	0.00371312	2.43026	0.065731	1.18223	12	Q9DCM0	Ethe1	Persulfide dioxygenase ETHE1, mitochondrial	ETHE1_MOUSE	7	-17.6241	0.823759	B	C	cytoplasm,mitochondrial matrix,mitochondrion,nucleoplasm	hydrolase activity, acting on ester bonds,identical protein binding,iron ion binding,sulfur dioxygenase activity	glutathione metabolic process,hydrogen sulfide metabolic process
B / A	Q9DCT2	Q9DCT2	-0.279152	0.279152	0.00402258	2.3955	0.065731	1.18223	12	Q9DCT2	Ndufs3	NADH dehydrogenase [ubiquinone] iron-sulfur protein 3, mitochondrial	NDUS3_MOUSE	14	-17.5925	0.824075	B	A	mitochondrial inner membrane,mitochondrial membrane,mitochondrial respiratory chain complex I,mitochondrion,myelin sheath,nuclear body	NADH dehydrogenase (ubiquinone) activity,NADH dehydrogenase activity	negative regulation of cell growth,negative regulation of intrinsic apoptotic signaling pathway,reactive oxygen species metabolic process
B / A	P21278	P21278	-0.267742	0.267742	0.00392423	2.40625	0.065731	1.18223	12	P21278	Gna11	Guanine nucleotide-binding protein subunit alpha-11	GNA11_MOUSE	19	-16.9381	0.830619	B	A	cytoplasm,cytosol,heterotrimeric G-protein complex,membrane,plasma membrane,macromolecular complex	alkylglycerophosphoethanolamine phosphodiesterase activity,G-protein beta/gamma-subunit complex binding,G-protein coupled receptor binding,GTPase activity,GTP binding,metal ion binding,macromolecular complex binding,type 2A serotonin receptor binding	action potential,adenylate cyclase-modulating G-protein coupled receptor signaling pathway,cellular response to pH,developmental pigmentation,G-protein coupled receptor signaling pathway,heart development,phospholipase C-activating dopamine receptor signaling pathway,regulation of melanocyte differentiation,skeletal system development
A / C	P05201	P05201	0.250014	0.250014	0.00350459	2.45536	0.065731	1.18223	12	P05201	Got1	Aspartate aminotransferase, cytoplasmic	AATC_MOUSE	27	18.9218	1.18922	A	C	axon terminus,cytoplasm,cytosol,lysosome,nucleoplasm	carboxylic acid binding,L-aspartate:2-oxoglutarate aminotransferase activity,L-cysteine:2-oxoglutarate aminotransferase activity,phosphatidylserine decarboxylase activity,pyridoxal phosphate binding	2-oxoglutarate metabolic process,aspartate biosynthetic process,aspartate catabolic process,aspartate metabolic process,cellular response to insulin stimulus,cellular response to mechanical stimulus,dicarboxylic acid metabolic process,fatty acid homeostasis,glutamate catabolic process to 2-oxoglutarate,glutamate catabolic process to aspartate,glutamate metabolic process,glycerol biosynthetic proc…
A / C	Q9CWS0	Q9CWS0	0.23516	0.23516	0.00397266	2.40092	0.065731	1.18223	12	Q9CWS0	Ddah1	N(G),N(G)-dimethylarginine dimethylaminohydrolase 1	DDAH1_MOUSE	17	17.7037	1.17704	A	C	mitochondrion	amino acid binding,dimethylargininase activity,hydrolase activity, acting on carbon-nitrogen (but not peptide) bonds, in linear amidines,zinc ion binding	arginine catabolic process,arginine metabolic process,citrulline metabolic process,negative regulation of cell proliferation,negative regulation of cellular response to hypoxia,negative regulation of vascular permeability,nitric oxide biosynthetic process,positive regulation of angiogenesis,positive regulation of nitric oxide biosynthetic process,protein nitrosylation,regulation of systemic arter…
B / C	Q8BMS4	Q8BMS4	-0.225246	0.225246	0.00375381	2.42553	0.065731	1.18223	12	Q8BMS4	Coq3	Ubiquinone biosynthesis O-methyltransferase, mitochondrial	COQ3_MOUSE	6	-14.4551	0.855449	B	C	extrinsic component of mitochondrial inner membrane,mitochondrion	2-polyprenyl-6-methoxy-1,4-benzoquinone methyltransferase activity,3-demethylubiquinone-9 3-O-methyltransferase activity,hexaprenyldihydroxybenzoate methyltransferase activity,O-methyltransferase activity	glycerol metabolic process,methylation,regulation of ubiquinone biosynthetic process,ubiquinone biosynthetic process
A / C	P14733	P14733	0.224776	0.224776	0.00342787	2.46498	0.065731	1.18223	12	P14733	Lmnb1	Lamin-B1	LMNB1_MOUSE	27	16.8596	1.1686	A	C	cytoplasm,lamin filament,nuclear envelope,nuclear inner membrane,nuclear lamina,nuclear matrix,nuclear membrane,nucleoplasm,nucleus	double-stranded DNA binding,JUN kinase binding,phospholipase binding,sequence-specific double-stranded DNA binding	cellular response to monosodium L-glutamate,positive regulation of G2/M transition of mitotic cell cycle,positive regulation of JNK cascade
B / C	P40240	P40240	0.206065	0.206065	0.00399769	2.39819	0.065731	1.18223	12	P40240	Cd9	CD9 antigen	CD9_MOUSE	6	15.3538	1.15354	B	C	apical plasma membrane,cell surface,external side of plasma membrane,extracellular exosome,integral component of plasma membrane,membrane,plasma membrane,macromolecular complex	integrin binding	brain development,cell adhesion,cellular response to low-density lipoprotein particle stimulus,fusion of sperm to egg plasma membrane,glial cell migration,myoblast fusion involved in skeletal muscle regeneration,negative regulation of cell proliferation,negative regulation of cellular component movement,negative regulation of platelet aggregation,oligodendrocyte development,paranodal junction ass…
B / C	P61222	P61222	0.186269	0.186269	0.00403985	2.39364	0.065731	1.18223	12	P61222	Abce1	ATP-binding cassette sub-family E member 1	ABCE1_MOUSE	15	13.7817	1.13782	B	C	cytoplasm,cytosol,mitochondrion	ATPase activity,ATP binding,endoribonuclease inhibitor activity,iron ion binding,ribosomal small subunit binding	negative regulation of endoribonuclease activity,ribosomal subunit export from nucleus,translational initiation,translational termination
A / C	Q91W53	Q91W53	0.181711	0.181711	0.00374394	2.42667	0.065731	1.18223	12	Q91W53	Golga7	Golgin subfamily A member 7	GOGA7_MOUSE	4	13.4228	1.13423	A	C	Golgi membrane,Golgi stack,intrinsic component of Golgi membrane,palmitoyltransferase complex		Golgi to plasma membrane protein transport,Golgi to plasma membrane transport,peptidyl-L-cysteine S-palmitoylation,protein stabilization,protein targeting to membrane
A / C	F8VPU2	F8VPU2	0.102753	0.102753	0.0039541	2.40295	0.065731	1.18223	12	F8VPU2	Farp1	FERM, ARHGEF and pleckstrin domain-containing protein 1	FARP1_MOUSE	16	7.38207	1.07382	A	C	cytoskeleton,cytosol,dendrite,dendritic spine,extrinsic component of cytoplasmic side of plasma membrane,extrinsic component of postsynaptic membrane,filopodium,glutamatergic synapse	cytoskeletal protein binding,Rac GTPase binding,Rac guanyl-nucleotide exchange factor activity	dendrite morphogenesis,negative regulation of phosphatase activity,postsynaptic actin cytoskeleton organization,regulation of presynapse assembly,retrograde trans-synaptic signaling by trans-synaptic protein complex,synapse assembly
B / A	P70188	P70188	-0.0500943	0.0500943	0.00394595	2.40385	0.065731	1.18223	12	P70188	Kifap3	Kinesin-associated protein 3	KIFA3_MOUSE	6	-3.41268	0.965873	B	A	axoneme,centrosome,ciliary basal body,ciliary transition zone,condensed nuclear chromosome,cytosol,endoplasmic reticulum,Golgi apparatus,kinesin II complex,microtubule cytoskeleton,periciliary membrane compartment,photoreceptor connecting cilium,spindle microtubule	intraciliary transport particle B binding,kinesin binding,protein phosphatase binding	cilium organization,microtubule-based movement,microtubule-based process,negative regulation of apoptotic process,negative regulation of cell proliferation,positive regulation of calcium-dependent cell-cell adhesion,protein localization
A / C	P62962	P62962	4.60403	4.60403	0.0040971	2.38752	0.0661652	1.17937	12	P62962	Pfn1	Profilin-1	PROF1_MOUSE	11	2331.93	24.3193	A	C	cell cortex,cytoplasm,cytoskeleton,cytosol,extracellular region,glutamatergic synapse,neuron projection,nucleus,parallel fiber to Purkinje cell synapse,postsynapse,presynapse,Schaffer collateral - CA1 synapse,synapse	actin binding,actin monomer binding,adenyl-nucleotide exchange factor activity,phosphatidylinositol-4,5-bisphosphate binding,phosphotyrosine binding,proline-rich region binding,Rho GTPase binding,receptor binding	actin cytoskeleton organization,cellular response to growth factor stimulus,modification of postsynaptic actin cytoskeleton,negative regulation of actin filament bundle assembly,negative regulation of actin filament polymerization,negative regulation of stress fiber assembly,neural tube closure,positive regulation of actin filament bundle assembly,positive regulation of actin filament polymerizat…
A / C	Q68FG2	Q68FG2	0.266613	0.266613	0.00414933	2.38202	0.0665121	1.1771	12	Q68FG2	Sptbn2	Spectrin beta chain	Q68FG2_MOUSE	132	20.298	1.20298	A	C	apical plasma membrane,cell junction,cytosol,endosome,glutamatergic synapse,Golgi membrane,neuronal cell body,perinuclear region of cytoplasm,photoreceptor inner segment,plasma membrane,presynapse,spectrin,synaptic vesicle	actin binding,phospholipid binding,structural constituent of cytoskeleton,structural constituent of synapse	actin filament capping,adult behavior,cerebellar Purkinje cell layer morphogenesis,multicellular organism growth,synapse assembly,synaptic vesicle exocytosis,vesicle-mediated transport
A / C	Q9CR61	Q9CR61	-1.04751	1.04751	0.00419908	2.37685	0.0668148	1.17513	12	Q9CR61	Ndufb7	NADH dehydrogenase [ubiquinone] 1 beta subcomplex subunit 7	NDUB7_MOUSE	9	-51.6197	0.483803	A	C	mitochondrial inner membrane,mitochondrial intermembrane space,mitochondrial respiratory chain complex I,mitochondrion	NADH dehydrogenase (ubiquinone) activity	mitochondrial respiratory chain complex I assembly
A / C	O08997	O08997	-0.952497	0.952497	0.00429441	2.3671	0.0673308	1.17179	12	O08997	Atox1	Copper transport protein ATOX1	ATOX1_MOUSE	3	-48.3263	0.516737	A	C	cytosol	ATPase binding,copper chaperone activity,copper-dependent protein binding,copper ion binding	cellular copper ion homeostasis,copper ion export,copper ion transport,negative regulation of apoptotic process,response to oxidative stress
A / C	O55042	O55042	0.360828	0.360828	0.00432485	2.36403	0.0673308	1.17179	12	O55042	Snca	Alpha-synuclein	SYUA_MOUSE	11	28.4163	1.28416	A	C	actin cytoskeleton,axon,axon terminus,cell cortex,cytoplasm,cytoplasmic vesicle membrane,cytoskeleton,cytosol,extracellular region,extracellular space,Golgi apparatus,growth cone,inclusion body,intracellular membrane-bounded organelle,membrane,mitochondrial inner membrane,mitochondrial intermembrane space,mitochondrial matrix,mitochondrial outer membrane,mitochondrion,neuronal cell body,nuclear o…	actin binding,alpha-tubulin binding,arachidonic acid binding,beta-tubulin binding,calcium ion binding,copper ion binding,cuprous ion binding,cysteine-type endopeptidase inhibitor activity involved in apoptotic process,dynein complex binding,enzyme binding,ferrous iron binding,histone binding,Hsp70 protein binding,identical protein binding,kinesin binding,magnesium ion binding,microtubule binding,…	activation of cysteine-type endopeptidase activity involved in apoptotic process,adult locomotory behavior,aging,behavioral response to cocaine,cellular response to copper ion,cellular response to fibroblast growth factor stimulus,cellular response to oxidative stress,chemical synaptic transmission,dopamine biosynthetic process,dopamine metabolic process,excitatory postsynaptic potential,fatty ac…
B / A	Q8BGX2	Q8BGX2	-0.293452	0.293452	0.00428585	2.36796	0.0673308	1.17179	12	Q8BGX2	Timm29	Mitochondrial import inner membrane translocase subunit Tim29	TIM29_MOUSE	9	-18.4053	0.815947	B	A	integral component of membrane,mitochondrial inner membrane,mitochondrial intermembrane space,mitochondrial inner membrane protein insertion complex		protein import into mitochondrial inner membrane
B / A	Q6PER3	Q6PER3	0.519851	0.519851	0.00443069	2.35353	0.0674552	1.17098	12	Q6PER3	Mapre3	Microtubule-associated protein RP/EB family member 3	MARE3_MOUSE	14	43.3807	1.43381	B	A	cytoplasm,cytoplasmic microtubule,microtubule cytoskeleton,microtubule organizing center,microtubule plus-end,midbody,mitotic spindle astral microtubule end,perinuclear region of cytoplasm,spindle midzone	identical protein binding,microtubule binding,microtubule plus-end binding,protein C-terminus binding,protein kinase binding	cell division,positive regulation of cyclin-dependent protein serine/threonine kinase activity,positive regulation of microtubule plus-end binding,positive regulation of protein kinase activity,positive regulation of transcription, DNA-templated,protein localization to microtubule,protein localization to microtubule plus-end,regulation of microtubule polymerization,regulation of microtubule polym…
A / C	P21278	P21278	0.265873	0.265873	0.00438178	2.35835	0.0674552	1.17098	12	P21278	Gna11	Guanine nucleotide-binding protein subunit alpha-11	GNA11_MOUSE	19	20.2364	1.20236	A	C	cytoplasm,cytosol,heterotrimeric G-protein complex,membrane,plasma membrane,macromolecular complex	alkylglycerophosphoethanolamine phosphodiesterase activity,G-protein beta/gamma-subunit complex binding,G-protein coupled receptor binding,GTPase activity,GTP binding,metal ion binding,macromolecular complex binding,type 2A serotonin receptor binding	action potential,adenylate cyclase-modulating G-protein coupled receptor signaling pathway,cellular response to pH,developmental pigmentation,G-protein coupled receptor signaling pathway,heart development,phospholipase C-activating dopamine receptor signaling pathway,regulation of melanocyte differentiation,skeletal system development
A / C	Q9WVK4	Q9WVK4	0.125636	0.125636	0.00445753	2.35091	0.0674552	1.17098	12	Q9WVK4	Ehd1	EH domain-containing protein 1	EHD1_MOUSE	21	9.09888	1.09099	A	C	ciliary pocket membrane,early endosome,early endosome membrane,endocytic vesicle,endosome,endosome membrane,intracellular membrane-bounded organelle,lipid particle,myelin sheath,perinuclear region of cytoplasm,plasma membrane,platelet dense tubular network membrane,recycling endosome membrane	ATP binding,calcium ion binding,GTP binding,identical protein binding,Rab GTPase binding	cellular response to nerve growth factor stimulus,cholesterol homeostasis,cilium morphogenesis,endocytic recycling,endocytosis,endosomal transport,intracellular protein transport,low-density lipoprotein particle clearance,neuron projection development,positive regulation of cholesterol storage,positive regulation of endocytic recycling,positive regulation of myoblast fusion,positive regulation of…
B / A	Q8VD62	Q8VD62	-0.113067	0.113067	0.004425		0.0674552		12	Q8VD62	Bles03	UPF0696 protein C11orf68 homolog	CK068_MOUSE	3	-7.53798	0.92462	B	A
B / A	Q91ZJ5	Q91ZJ5	-0.287422	0.287422	0.00448953	2.3478	0.0674676	1.1709	12	Q91ZJ5	Ugp2	UTP--glucose-1-phosphate uridylyltransferase	UGPA_MOUSE	19	-18.0635	0.819365	B	A	cytoplasm	glucose binding,identical protein binding,metal ion binding,pyrimidine ribonucleotide binding,UTP:glucose-1-phosphate uridylyltransferase activity	brain development,glucose 1-phosphate metabolic process,glycogen biosynthetic process,glycogen metabolic process,UDP-glucose metabolic process
B / C	O88696	O88696	-0.198534	0.198534	0.00452851	2.34404	0.0675841	1.17016	12	O88696	Clpp	ATP-dependent Clp protease proteolytic subunit, mitochondrial	CLPP_MOUSE	7	-12.8565	0.871435	B	C	endopeptidase Clp complex,mitochondrial matrix,mitochondrion	ATPase binding,ATP-dependent peptidase activity,endopeptidase activity,identical protein binding,serine-type endopeptidase activity	membrane protein proteolysis,misfolded or incompletely synthesized protein catabolic process,proteolysis involved in cellular protein catabolic process
B / A	P84086	P84086	1.5731	1.5731	0.00490042	2.30977	0.0676765	1.16956	12	P84086	Cplx2	Complexin-2	CPLX2_MOUSE	7	197.544	2.97544	B	A	cytosol,dendrite,glutamatergic synapse,mast cell granule,neuronal cell body,nucleus,perikaryon,postsynapse,presynapse,SNARE complex,synapse,synaptobrevin 2-SNAP-25-syntaxin-1a-complexin II complex,terminal bouton	calcium-dependent protein binding,SNARE binding,syntaxin-1 binding	cell differentiation,mast cell degranulation,nervous system development,positive regulation of synaptic plasticity,regulation of neurotransmitter secretion,regulation of synaptic vesicle fusion to presynaptic membrane,synaptic vesicle exocytosis
A / C	Q9DCJ5	Q9DCJ5	-0.706336	0.706336	0.00463589	2.33387	0.0676765	1.16956	12	Q9DCJ5	Ndufa8	NADH dehydrogenase [ubiquinone] 1 alpha subcomplex subunit 8	NDUA8_MOUSE	8	-38.7125	0.612875	A	C	mitochondrial inner membrane,mitochondrial intermembrane space,mitochondrial respiratory chain complex I,mitochondrion	macromolecular complex binding	mitochondrial electron transport, NADH to ubiquinone,mitochondrial respiratory chain complex I assembly
B / C	Q9DBS1	Q9DBS1	-0.56673	0.56673	0.00473754	2.32445	0.0676765	1.16956	12	Q9DBS1	Tmem43	Transmembrane protein 43	TMM43_MOUSE	3	-32.4855	0.675145	B	C	endoplasmic reticulum lumen,Golgi apparatus,integral component of nuclear inner membrane,membrane,nuclear inner membrane	protein self-association	nuclear membrane organization
B / C	O08576	O08576	-0.406372	0.406372	0.00499948	2.30108	0.0676765	1.16956	12	O08576	Rundc3a	RUN domain-containing protein 3A	RUN3A_MOUSE	4	-24.5481	0.754519	B	C	cytosol,plasma membrane		positive regulation of cGMP-mediated signaling
B / A	Q9D2G2	Q9D2G2	-0.395643	0.395643	0.00470501	2.32744	0.0676765	1.16956	12	Q9D2G2	Dlst	Dihydrolipoyllysine-residue succinyltransferase component of 2-oxoglutarate dehydrogenase complex, mitochondrial	ODO2_MOUSE	15	-23.9849	0.760151	B	A	intracellular membrane-bounded organelle,mitochondrial matrix,mitochondrion,myelin sheath,nucleus,oxoglutarate dehydrogenase complex,plasma membrane	chaperone binding,dihydrolipoyllysine-residue succinyltransferase activity,heat shock protein binding,transferase activity, transferring acyl groups	2-oxoglutarate metabolic process,histone succinylation,L-lysine catabolic process to acetyl-CoA via saccharopine,NADH metabolic process,succinyl-CoA metabolic process,tricarboxylic acid cycle
B / A	P10493	P10493	0.362259	0.362259	0.0048556	2.31376	0.0676765	1.16956	12	P10493	Nid1	Nidogen-1	NID1_MOUSE	9	28.5437	1.28544	B	A	basement membrane,cell periphery,collagen-containing extracellular matrix,extracellular matrix,extracellular region,plasma membrane	calcium ion binding,collagen binding,extracellular matrix binding,laminin-1 binding,laminin binding,proteoglycan binding	canonical Wnt signaling pathway,cell-matrix adhesion,extracellular matrix organization,glomerular basement membrane development,positive regulation of cell-substrate adhesion
B / A	Q64332	Q64332	-0.325527	0.325527	0.00467617	2.33011	0.0676765	1.16956	12	Q64332	Syn2	Synapsin-2	SYN2_MOUSE	29	-20.1993	0.798007	B	A	extrinsic component of synaptic vesicle membrane,glutamatergic synapse,myelin sheath,plasma membrane,postsynaptic density,SNARE complex,synapse,synaptic vesicle,synaptic vesicle membrane	ATP binding,calcium-dependent protein binding,identical protein binding	calcium ion regulated exocytosis,neurotransmitter secretion,synaptic vesicle clustering
A / C	Q9JKK7	Q9JKK7	0.311055	0.311055	0.00457929	2.3392	0.0676765	1.16956	12	Q9JKK7	Tmod2	Tropomodulin-2	TMOD2_MOUSE	17	24.0615	1.24061	A	C	cytoskeleton,growth cone,myofibril,neuron projection,striated muscle thin filament,synapse	actin binding,tropomyosin binding	actin filament organization,learning or memory,muscle contraction,myofibril assembly,neuron-neuron synaptic transmission,pointed-end actin filament capping,positive regulation of G-protein coupled receptor protein signaling pathway
B / A	O35129	O35129	-0.307382	0.307382	0.00497039	2.30361	0.0676765	1.16956	12	O35129	Phb2	Prohibitin-2	PHB2_MOUSE	18	-19.1893	0.808107	B	A	axon,cell periphery,cell surface,cytoplasm,GABA-ergic synapse,glutamatergic synapse,inner mitochondrial membrane protein complex,mitochondrial inner membrane,mitochondrial outer membrane,mitochondrial prohibitin complex,mitochondrion,nuclear matrix,nucleus,plasma membrane,postsynaptic density,presynaptic active zone,macromolecular complex	amide binding,identical protein binding,protein C-terminus binding,protein heterodimerization activity,protein homodimerization activity,protein N-terminus binding,sphingolipid binding	activation of phospholipase C activity,activation of protein kinase C activity,antiviral innate immune response,B cell activation,CD40 signaling pathway,cell migration,cellular response to hypoxia,cellular response to retinoic acid,immunoglobulin production,induction by virus of host autophagy,mammary gland alveolus development,mammary gland branching involved in thelarche,mitochondrion organizat…
B / A	Q61361	Q61361	-0.273343	0.273343	0.0049396	2.30631	0.0676765	1.16956	12	Q61361	Bcan	Brevican core protein	PGCB_MOUSE	30	-17.26	0.8274	B	A	anchored component of membrane,axon,axon initial segment,cell surface,dendrite,extracellular matrix,extracellular space,GABA-ergic synapse,glutamatergic synapse,node of Ranvier,perineuronal net,perisynaptic extracellular matrix,synapse	calcium ion binding,carbohydrate binding,hyaluronic acid binding	cell-matrix adhesion,central nervous system development,hippocampus development,neuron projection extension,skeletal system development,synapse maturation
A / C	Q91W86	Q91W86	0.272062	0.272062	0.0048615	2.31323	0.0676765	1.16956	12	Q91W86	Vps11	Vacuolar protein sorting-associated protein 11 homolog	VPS11_MOUSE	12	20.7533	1.20753	A	C	actin filament,autophagosome,clathrin-coated vesicle,CORVET complex,early endosome,endocytic vesicle,endosome,HOPS complex,late endosome,late endosome membrane,lysosomal membrane,lysosome	metal ion binding,nucleotide binding,protein domain specific binding,protein binding, bridging,syntaxin binding	autophagy,endosomal vesicle fusion,endosome organization,endosome to lysosome transport,intracellular protein transport,positive regulation of cellular protein catabolic process,positive regulation of early endosome to late endosome transport,regulation of organelle assembly,regulation of SNARE complex assembly,toxin transport,vacuole organization,vesicle docking involved in exocytosis
B / A	Q61644	Q61644	-0.248571	0.248571	0.00496865	2.30376	0.0676765	1.16956	12	Q61644	Pacsin1	Protein kinase C and casein kinase substrate in neurons protein 1	PACN1_MOUSE	28	-15.827	0.84173	B	A	axon terminus,COPI-coated vesicle,cytoplasm,cytoplasmic vesicle membrane,cytoskeleton,cytosol,endosome,glutamatergic synapse,myelin sheath,perinuclear region of cytoplasm,plasma membrane,postsynaptic density membrane,ruffle membrane,synapse	cytoskeletal protein binding,identical protein binding,phospholipid binding	actin filament organization,cytoskeleton organization,negative regulation of endocytosis,neuron projection morphogenesis,membrane tubulation,positive regulation of dendrite development,protein localization to membrane,protein localization to plasma membrane,regulation of endocytosis,regulation of postsynaptic neurotransmitter receptor internalization,signal transduction,synaptic vesicle endocytos…
B / C	Q3UHB1	Q3UHB1	-0.224032	0.224032	0.00494345	2.30597	0.0676765	1.16956	12	Q3UHB1	Nt5dc3	5'-nucleotidase domain-containing protein 3	NT5D3_MOUSE	24	-14.3831	0.856169	B	C	cytosol,mitochondrion,receptor complex	5'-nucleotidase activity,metal ion binding
B / A	Q9ERI6	Q9ERI6	-0.146613	0.146613	0.00488216	2.31139	0.0676765	1.16956	12	Q9ERI6	Rdh14	Retinol dehydrogenase 14	RDH14_MOUSE	14	-9.6631	0.903369	B	A	endoplasmic reticulum,mitochondrion	alcohol dehydrogenase (NADP+) activity,NADP-retinol dehydrogenase activity	retinol metabolic process
A / C	A2AJA9	A2AJA9	-0.0116582	0.0116582	0.00500381	2.3007	0.0676765	1.16956	12	A2AJA9	Ajm1	Apical junction component 1 homolog	AJM1_MOUSE	6	-0.804827	0.991952	A	C	adherens junction,apical plasma membrane,cilium		cell-cell junction organization
A / C	Q6PHN9	Q6PHN9	0.491968	0.491968	0.00521098	2.28308	0.0700407	1.15465	12	Q6PHN9	Rab35	Ras-related protein Rab-35	RAB35_MOUSE	10	40.6362	1.40636	A	C	anchored component of synaptic vesicle membrane,cell projection membrane,clathrin-coated endocytic vesicle,clathrin-coated pit,endosome membrane,intercellular bridge,melanosome,mitochondrion,plasma membrane	GDP binding,GTPase activity,GTP binding,phosphatidylinositol-4,5-bisphosphate binding	antigen processing and presentation,cellular response to nerve growth factor stimulus,endocytic recycling,endosomal transport,mitotic cytokinesis,neuron projection development,plasma membrane to endosome transport,protein localization,protein localization to endosome,protein transport,Rab protein signal transduction
A / C	P35762	P35762	-1.09593	1.09593	0.00528389	2.27705	0.0701493	1.15398	12	P35762	Cd81	CD81 antigen	CD81_MOUSE	4	-53.2167	0.467833	A	C	apical plasma membrane,basal plasma membrane,basolateral plasma membrane,extracellular exosome,immunological synapse,integral component of membrane,integral component of plasma membrane,membrane,plasma membrane,tetraspanin-enriched microdomain,vesicle	cholesterol binding,integrin binding,MHC class II protein binding,transferrin receptor binding,virus receptor activity	activation of MAPK activity,CD4-positive, alpha-beta T cell costimulation,cellular response to low-density lipoprotein particle stimulus,humoral immune response mediated by circulating immunoglobulin,immunological synapse formation,macrophage fusion,myoblast fusion involved in skeletal muscle regeneration,osteoclast fusion,positive regulation of 1-phosphatidylinositol 4-kinase activity,positive r…
A / C	G5E829	G5E829	0.472339	0.472339	0.00527606	2.27769	0.0701493	1.15398	12	G5E829	Atp2b1	Plasma membrane calcium-transporting ATPase 1	AT2B1_MOUSE	50	38.7357	1.38736	A	C	apical part of cell,apical plasma membrane,basolateral plasma membrane,cytoplasmic side of plasma membrane,dendrite membrane,dendritic spine membrane,GABA-ergic synapse,glutamatergic synapse,immunological synapse,integral component of plasma membrane,integral component of presynaptic active zone membrane,intracellular membrane-bounded organelle,membrane raft,neuronal cell body membrane,nucleoplas…	ATPase activity,cation-transporting ATPase activity,ATP binding,calcium ion transmembrane transporter activity,calcium-transporting ATPase activity,calcium-transporting ATPase activity involved in regulation of presynaptic cytosolic calcium ion concentration,calmodulin binding,metal ion binding,PDZ domain binding	aging,brain development,calcium ion export,calcium ion export from cell,calcium ion transport,cellular calcium ion homeostasis,cellular response to corticosterone stimulus,cellular response to vitamin D,negative regulation of cytokine production,negative regulation of cytosolic calcium ion concentration,neural retina development,positive regulation of bone mineralization,positive regulation of ca…
A / C	P15209	P15209	-1.25669	1.25669	0.00537027	2.27	0.0702618	1.15328	12	P15209	Ntrk2	BDNF/NT-3 growth factors receptor	NTRK2_MOUSE	12	-58.1498	0.418502	A	C	axon,axon terminus,cell surface,cytoplasm,cytosol,dendrite,dendritic spine,early endosome,early endosome membrane,endosome,excitatory synapse,glutamatergic synapse,growth cone,integral component of plasma membrane,neuronal cell body,perikaryon,perinuclear region of cytoplasm,plasma membrane,postsynapse,postsynaptic density,postsynaptic membrane,presynaptic active zone,receptor complex,rough endop…	ATP binding,brain-derived neurotrophic factor-activated receptor activity,brain-derived neurotrophic factor binding,neurotrophin binding,neurotrophin receptor activity,protease binding,protein homodimerization activity,receptor tyrosine kinase binding,transmembrane receptor protein tyrosine kinase activity	brain-derived neurotrophic factor receptor signaling pathway,calcium-mediated signaling using intracellular calcium source,cellular response to amino acid stimulus,cellular response to brain-derived neurotrophic factor stimulus,cellular response to nerve growth factor stimulus,central nervous system neuron development,cerebral cortex development,circadian rhythm,feeding behavior,glutamate secreti…
B / C	Q60737	Q60737	-0.238112	0.238112	0.00538977	2.26843	0.0702618	1.15328	12	Q60737	Csnk2a1	Casein kinase II subunit alpha	CSK21_MOUSE	19	-15.2146	0.847854	B	C	chromatin,cytoplasm,cytosol,nucleoplasm,nucleus,NuRD complex,plasma membrane,protein kinase CK2 complex,Sin3 complex	ATP binding,beta-catenin binding,identical protein binding,kinase activity,protein N-terminus binding,protein phosphatase regulator activity,protein serine/threonine kinase activity,ribonucleoprotein complex binding	apoptotic process,cell cycle,cerebral cortex development,liver regeneration,negative regulation of cysteine-type endopeptidase activity involved in apoptotic process,negative regulation of protein ubiquitination involved in ubiquitin-dependent protein catabolic process,peptidyl-serine phosphorylation,peptidyl-threonine phosphorylation,positive regulation of cell growth,positive regulation of cell…
B / C	Q9EQ20	Q9EQ20	-0.0315756	0.0315756	0.00533783	2.27264	0.0702618	1.15328	12	Q9EQ20	Aldh6a1	Methylmalonate-semialdehyde dehydrogenase [acylating], mitochondrial	MMSA_MOUSE	27	-2.16487	0.978351	B	C	mitochondrion,nucleoplasm	malonate-semialdehyde dehydrogenase (acetylating) activity,methylmalonate-semialdehyde dehydrogenase (acylating) activity,thiolester hydrolase activity	beta-alanine catabolic process,brown fat cell differentiation,thymine catabolic process,thymine metabolic process,valine catabolic process,valine metabolic process
B / C	Q91VW3	Q91VW3	0.822146	0.822146	0.00544471	2.26403	0.070553	1.15148	12	Q91VW3	Sh3bgrl3	SH3 domain-binding glutamic acid-rich-like protein 3	SH3L3_MOUSE	3	76.8034	1.76803	B	C	cytoplasm,nuclear body	electron carrier activity,protein disulfide oxidoreductase activity
B / A	Q9R1T4	Q9R1T4	-0.328069	0.328069	0.00549235	2.26024	0.0707467	1.15029	12	Q9R1T4	Septin6	Septin-6	SEPT6_MOUSE	12	-20.3398	0.796602	B	A	axon terminus,cell division site,cleavage furrow,condensed chromosome kinetochore,microtubule cytoskeleton,midbody,presynapse,septin collar,septin complex,septin ring,sperm annulus,spindle,synaptic vesicle	GTPase activity,GTP binding,binding, bridging	cell differentiation,cellular protein localization,cilium morphogenesis,cytoskeleton-dependent cytokinesis,spermatogenesis
A / C	P26350	P26350	1.23309	1.23309	0.00570494	2.24375	0.0708013	1.14996	12	P26350	Ptma	Prothymosin alpha	PTMA_MOUSE	7	135.071	2.35071	A	C	cytosol,nucleoplasm	activating transcription factor binding,histone binding	histone exchange,negative regulation of apoptotic process
B / A	Q6PHN9	Q6PHN9	-0.554271	0.554271	0.00561205	2.25088	0.0708013	1.14996	12	Q6PHN9	Rab35	Ras-related protein Rab-35	RAB35_MOUSE	10	-31.8999	0.681001	B	A	anchored component of synaptic vesicle membrane,cell projection membrane,clathrin-coated endocytic vesicle,clathrin-coated pit,endosome membrane,intercellular bridge,melanosome,mitochondrion,plasma membrane	GDP binding,GTPase activity,GTP binding,phosphatidylinositol-4,5-bisphosphate binding	antigen processing and presentation,cellular response to nerve growth factor stimulus,endocytic recycling,endosomal transport,mitotic cytokinesis,neuron projection development,plasma membrane to endosome transport,protein localization,protein localization to endosome,protein transport,Rab protein signal transduction
A / C	Q60692	Q60692	0.383069	0.383069	0.00554547	2.25606	0.0708013	1.14996	12	Q60692	Psmb6	Proteasome subunit beta type-6	PSB6_MOUSE	6	30.4113	1.30411	A	C	cytoplasm,cytosol,nucleoplasm,nucleus,proteasome complex,proteasome core complex,proteasome core complex, beta-subunit complex	endopeptidase activity,threonine-type endopeptidase activity	proteasomal protein catabolic process,proteasomal ubiquitin-independent protein catabolic process,proteasome-mediated ubiquitin-dependent protein catabolic process
B / C	Q62465	Q62465	-0.360855	0.360855	0.00567494	2.24604	0.0708013	1.14996	12	Q62465	Vat1	Synaptic vesicle membrane protein VAT-1 homolog	VAT1_MOUSE	14	-22.1297	0.778703	B	C	mitochondrial outer membrane	oxidoreductase activity,zinc ion binding	negative regulation of mitochondrial fusion
B / A	Q8BWR2	Q8BWR2	-0.223809	0.223809	0.00556755	2.25434	0.0708013	1.14996	12	Q8BWR2	Pithd1	PITH domain-containing protein 1	PITH1_MOUSE	4	-14.3698	0.856302	B	A	cytoplasm,nucleus,sperm cytoplasmic droplet		penetration of cumulus oophorus,penetration of zona pellucida,positive regulation of megakaryocyte differentiation,positive regulation of transcription, DNA-templated,regulation of proteasomal protein catabolic process,spermatid development
A / C	Q9D7N9	Q9D7N9	0.196492	0.196492	0.00565473	2.24759	0.0708013	1.14996	12	Q9D7N9	Apmap	Adipocyte plasma membrane-associated protein	APMAP_MOUSE	14	14.5908	1.14591	A	C	cell surface,integral component of membrane,membrane	arylesterase activity,strictosidine synthase activity	biosynthetic process
B / A	Q9D7N9	Q9D7N9	-0.104165	0.104165	0.00572562	2.24218	0.0708013	1.14996	12	Q9D7N9	Apmap	Adipocyte plasma membrane-associated protein	APMAP_MOUSE	14	-6.96568	0.930343	B	A	cell surface,integral component of membrane,membrane	arylesterase activity,strictosidine synthase activity	biosynthetic process
A / C	Q5U458	Q5U458	-1.11137	1.11137	0.00610437	2.21436	0.0711815	1.14763	12	Q5U458	Dnajc11	DnaJ homolog subfamily C member 11	DJC11_MOUSE	16	-53.7145	0.462855	A	C	MICOS complex,mitochondrial inner membrane,mitochondrial outer membrane,mitochondrion,mitochondrial sorting and assembly machinery complex		cristae formation
B / C	P40336	P40336	-0.852053	0.852053	0.00611808	2.21338	0.0711815	1.14763	12	P40336	Vps26a	Vacuolar protein sorting-associated protein 26A	VP26A_MOUSE	14	-44.6004	0.553996	B	C	cytosol,early endosome,endosome,endosome membrane,lysosome,retromer, cargo-selective complex,retromer complex,tubular endosome,vesicle		intracellular protein transport,retrograde transport, endosome to Golgi,retrograde transport, endosome to plasma membrane
A / C	Q9Z2D6	Q9Z2D6	0.775083	0.775083	0.00639376	2.19424	0.0711815	1.14763	12	Q9Z2D6	Mecp2	Methyl-CpG-binding protein 2	MECP2_MOUSE	13	71.1289	1.71129	A	C	centrosome,cytoplasm,cytosol,glutamatergic synapse,heterochromatin,host cell nucleus,mitochondrion,nuclear chromatin,nucleoplasm,nucleus,postsynapse,macromolecular complex	chromatin binding,chromatin DNA binding,DNA binding,transcription factor activity, sequence-specific DNA binding,double-stranded methylated DNA binding,enzyme binding,four-way junction DNA binding,histone deacetylase binding,methyl-CpG binding,mRNA binding,promoter-specific chromatin binding,protein domain specific binding,protein N-terminus binding,siRNA binding,transcription corepressor activit…	adult locomotory behavior,behavioral fear response,brain development,cardiolipin metabolic process,catecholamine secretion,cellular biogenic amine metabolic process,cellular response to isoquinoline alkaloid,cellular response to potassium ion,cerebellum development,chemical synaptic transmission,chromatin silencing,dendrite development,excitatory postsynaptic potential,glucocorticoid metabolic pr…
A / C	P50396	P50396	0.586513	0.586513	0.00635502	2.19688	0.0711815	1.14763	12	P50396	Gdi1	Rab GDP dissociation inhibitor alpha	GDIA_MOUSE	36	50.1613	1.50161	A	C	axon,cytoplasm,Golgi apparatus,midbody,myelin sheath,neuronal cell body,neuron projection,macromolecular complex	GTPase activator activity,Rab GDP-dissociation inhibitor activity,Rab GTPase binding	negative regulation of axonogenesis,negative regulation of protein targeting to membrane,positive regulation of axon extension,protein transport,Rab protein signal transduction,response to calcium ion,vesicle-mediated transport
B / A	Q99M71	Q99M71	-0.565035	0.565035	0.00617985	2.20902	0.0711815	1.14763	12	Q99M71	Epdr1	Mammalian ependymin-related protein 1	EPDR1_MOUSE	7	-32.4061	0.675939	B	A	extracellular region,lysosomal lumen,lysosome	calcium ion binding,lipid binding	cell-matrix adhesion
A / C	P21126	P21126	0.512996	0.512996	0.00608695	2.2156	0.0711815	1.14763	12	P21126	Ubl4a	Ubiquitin-like protein 4A	UBL4A_MOUSE	4	42.701	1.42701	A	C	BAT3 complex,cytoplasm,cytosol,membrane,nucleoplasm,nucleus	chaperone binding	tail-anchored membrane protein insertion into ER membrane
A / C	Q99MR3	Q99MR3	0.510912	0.510912	0.00608115	2.21601	0.0711815	1.14763	12	Q99MR3	Slc12a9	Solute carrier family 12 member 9	S12A9_MOUSE	4	42.4951	1.42495	A	C	integral component of membrane,plasma membrane	potassium:chloride symporter activity	cell volume homeostasis,chloride ion homeostasis,chloride transmembrane transport,potassium ion homeostasis,potassium ion import across plasma membrane
B / C	A0A0A6YWG7	A0A0A6YWG7	0.49405	0.49405	0.00583861	2.23369	0.0711815	1.14763	12	A0A0A6YWG7	Rapgef2	Rap guanine nucleotide exchange factor (GEF) 2	A0A0A6YWG7_MOUSE	46	40.8393	1.40839	B	C	cell junction,late endosome,perinuclear region of cytoplasm	GTPase activator activity,Rap guanyl-nucleotide exchange factor activity	cell differentiation,regulation of cell proliferation,small GTPase mediated signal transduction
A / C	Q00612	Q00612	0.4254	0.4254	0.00609989	2.21468	0.0711815	1.14763	12	Q00612	G6pdx	Glucose-6-phosphate 1-dehydrogenase X	G6PD1_MOUSE	20	34.2945	1.34295	A	C	centriolar satellite,cytoplasm,cytoplasmic side of plasma membrane,cytosol,intracellular membrane-bounded organelle,nucleus	carbohydrate binding,glucose-6-phosphate dehydrogenase activity,glucose binding,identical protein binding,NADP binding,protein homodimerization activity	angiotensin mediated vasoconstriction involved in regulation of systemic arterial blood pressure,vasodilation by angiotensin involved in regulation of systemic arterial blood pressure,cellular response to oxidative stress,cholesterol biosynthetic process,cytokine production,erythrocyte development,erythrocyte maturation,glucose 6-phosphate metabolic process,glucose metabolic process,glutathione m…
B / A	Q3UM45	Q3UM45	-0.39691	0.39691	0.00611571	2.21355	0.0711815	1.14763	12	Q3UM45	Ppp1r7	Protein phosphatase 1 regulatory subunit 7	PP1R7_MOUSE	23	-24.0517	0.759483	B	A	chromosome,nucleus		chromosome segregation,positive regulation of protein dephosphorylation
B / A	P14211	P14211	-0.35242	0.35242	0.0060125	2.22094	0.0711815	1.14763	12	P14211	Calr	Calreticulin	CALR_MOUSE	22	-21.6731	0.783269	B	A	acrosomal vesicle,cell surface,collagen-containing extracellular matrix,cytoplasm,cytosol,endoplasmic reticulum,endoplasmic reticulum lumen,endoplasmic reticulum membrane,endoplasmic reticulum quality control compartment,external side of plasma membrane,extracellular region,extracellular space,Golgi apparatus,intracellular membrane-bounded organelle,membrane,MHC class I peptide loading complex,nu…	androgen receptor binding,calcium ion binding,carbohydrate binding,hormone binding,integrin binding,iron ion binding,mRNA binding,peptide binding,ubiquitin protein ligase binding,unfolded protein binding	cardiac muscle cell differentiation,cellular response to lithium ion,cellular senescence,cortical actin cytoskeleton organization,endoplasmic reticulum unfolded protein response,negative regulation of cell cycle arrest,negative regulation of intracellular steroid hormone receptor signaling pathway,negative regulation of neuron differentiation,negative regulation of retinoic acid receptor signalin…
B / A	O54991	O54991	-0.312111	0.312111	0.00624389	2.20454	0.0711815	1.14763	12	O54991	Cntnap1	Contactin-associated protein 1	CNTP1_MOUSE	41	-19.4538	0.805462	B	A	axon,integral component of membrane,myelin sheath,paranodal junction,paranode region of axon,plasma membrane,presynaptic active zone membrane,septate junction	SH3 domain binding	cell adhesion,central nervous system myelination,cytoskeleton organization,myelination in peripheral nervous system,neuromuscular process controlling balance,neuromuscular process controlling posture,neuronal action potential propagation,neuron projection development,neuron projection morphogenesis,paranodal junction assembly,protein localization to juxtaparanode region of axon,protein localizati…
B / A	P58389	P58389	-0.286859	0.286859	0.00626253	2.20325	0.0711815	1.14763	12	P58389	Ptpa	Serine/threonine-protein phosphatase 2A activator	PTPA_MOUSE	10	-18.0316	0.819684	B	A	calcium channel complex,cytoplasm,nucleoplasm,nucleus,protein phosphatase type 2A complex	ATPase activity,ATP binding,peptidyl-prolyl cis-trans isomerase activity,protein homodimerization activity,protein phosphatase 2A binding,protein phosphatase regulator activity,protein tyrosine phosphatase activator activity,receptor binding	mitotic spindle organization,negative regulation of phosphoprotein phosphatase activity,negative regulation of protein dephosphorylation,positive regulation of apoptotic process,positive regulation of phosphoprotein phosphatase activity,positive regulation of protein dephosphorylation,regulation of phosphoprotein phosphatase activity
B / A	Q9CZN7	Q9CZN7	0.255385	0.255385	0.00580275	2.23637	0.0711815	1.14763	12	Q9CZN7	Shmt2	Serine hydroxymethyltransferase, mitochondrial	GLYM_MOUSE	13	19.3654	1.19365	B	A	BRISC complex,cytoplasm,cytosol,microtubule cytoskeleton,mitochondrial inner membrane,mitochondrial intermembrane space,mitochondrial matrix,mitochondrial nucleoid,mitochondrion,nucleus	amino acid binding,chromatin binding,cobalt ion binding,glycine hydroxymethyltransferase activity,identical protein binding,L-allo-threonine aldolase activity,mRNA 5'-UTR binding,protein homodimerization activity,pyridoxal phosphate binding,serine binding,translation repressor activity, nucleic acid binding,zinc ion binding	cellular response to tetrahydrofolate,folic acid metabolic process,glycine biosynthetic process,glycine biosynthetic process from serine,glycine metabolic process,L-serine biosynthetic process,L-serine catabolic process,L-serine metabolic process,one-carbon metabolic process,positive regulation of cell proliferation,protein homotetramerization,protein K63-linked deubiquitination,protein tetrameri…
B / C	P55258	P55258	-0.228821	0.228821	0.00616518	2.21005	0.0711815	1.14763	12	P55258	Rab8a	Ras-related protein Rab-8A	RAB8A_MOUSE	5	-14.6668	0.853332	B	C	centriole,centrosome,ciliary basal body,ciliary base,cilium,cytoplasmic vesicle,cytoplasmic vesicle membrane,dendrite,dendritic spine,endosome,glutamatergic synapse,Golgi apparatus,midbody,neuronal cell body,non-motile cilium,phagocytic vesicle,phagocytic vesicle membrane,plasma membrane,postsynaptic density,recycling endosome,recycling endosome membrane,synapse,synaptic vesicle,trans-Golgi netwo…	GDP binding,GTPase activity,GTP binding,myosin V binding,protein kinase binding,Rab GTPase binding	autophagy,axonogenesis,cellular response to insulin stimulus,cilium morphogenesis,Golgi vesicle fusion to target membrane,neurotransmitter receptor transport, endosome to postsynaptic membrane,neurotransmitter receptor transport to postsynaptic membrane,protein localization to plasma membrane,protein secretion,regulation of autophagy,regulation of exocytosis,regulation of long-term neuronal synap…
B / A	Q64010	Q64010	-0.215975	0.215975	0.00604937	2.21829	0.0711815	1.14763	12	Q64010	Crk	Adapter molecule crk	CRK_MOUSE	16	-13.9036	0.860964	B	A	actin cytoskeleton,cytoplasm,membrane raft,plasma membrane,macromolecular complex	cytoskeletal protein binding,enzyme binding,ephrin receptor binding,insulin-like growth factor receptor binding,phosphotyrosine binding,protein domain specific binding,protein binding, bridging,protein phosphorylated amino acid binding,protein self-association,protein tyrosine kinase binding,scaffold protein binding,SH2 domain binding,SH3 domain binding,signaling adaptor activity,receptor signali…	actin cytoskeleton organization,activation of GTPase activity,cell chemotaxis,cellular response to endothelin,cellular response to insulin-like growth factor stimulus,cellular response to nerve growth factor stimulus,cellular response to nitric oxide,cellular response to transforming growth factor beta stimulus,cerebellar neuron development,cerebral cortex development,dendrite development,ephrin …
B / C	Q8K0C9	Q8K0C9	0.180775	0.180775	0.00640413	2.19354	0.0711815	1.14763	12	Q8K0C9	Gmds	GDP-mannose 4,6 dehydratase	GMDS_MOUSE	5	13.3492	1.13349	B	C	cytoplasm	GDP-mannose 4,6-dehydratase activity,identical protein binding,NADP+ binding	'de novo' GDP-L-fucose biosynthetic process,GDP-mannose metabolic process,Notch signaling pathway
B / C	P84096	P84096	-0.158756	0.158756	0.00641423	2.19286	0.0711815	1.14763	12	P84096	Rhog	Rho-related GTP-binding protein RhoG	RHOG_MOUSE	8	-10.4203	0.895797	B	C	cell cortex,cell projection,cytoplasm,cytoplasmic vesicle,cytoskeleton,intracellular membrane-bounded organelle,plasma membrane	GTPase activity,GTP binding,protein kinase binding	actin cytoskeleton organization,actin filament organization,activation of GTPase activity,cell chemotaxis,cell projection assembly,cortical cytoskeleton organization,engulfment of apoptotic cell,motor neuron axon guidance,positive regulation of protein localization to plasma membrane,positive regulation of transcription, DNA-templated,Rac protein signal transduction,regulation of actin cytoskelet…
B / A	Q920I9	Q920I9	-0.14521	0.14521	0.00631948	2.19932	0.0711815	1.14763	12	Q920I9	Wdr7	WD repeat-containing protein 7	WDR7_MOUSE	57	-9.57525	0.904247	B	A	synaptic vesicle		hematopoietic progenitor cell differentiation
A / C	P0C192	P0C192	0.129093	0.129093	0.00623307	2.2053	0.0711815	1.14763	12	P0C192	Lrrc4b	Leucine-rich repeat-containing protein 4B	LRC4B_MOUSE	10	9.36058	1.09361	A	C	cerebellar mossy fiber,glutamatergic synapse,integral component of postsynaptic density membrane,presynaptic membrane	receptor binding	positive regulation of synapse assembly,regulation of postsynaptic density assembly,regulation of presynapse assembly,synaptic membrane adhesion
B / A	P35282	P35282	-0.361712	0.361712	0.00645907	2.18983	0.0713134	1.14683	12	P35282	Rab21	Ras-related protein Rab-21	RAB21_MOUSE	10	-22.176	0.77824	B	A	axon cytoplasm,cleavage furrow,cytoplasmic side of early endosome membrane,cytoplasmic side of plasma membrane,cytoplasmic vesicle membrane,early endosome,endomembrane system,endoplasmic reticulum membrane,endosome,Golgi cisterna membrane,neuron projection,synapse,trans-Golgi network,vesicle membrane	GDP binding,GTPase activity,GTP binding	anterograde axonal transport,intracellular protein transport,positive regulation of dendrite morphogenesis,positive regulation of early endosome to late endosome transport,positive regulation of receptor-mediated endocytosis,Rab protein signal transduction,regulation of axon extension,regulation of exocytosis
B / A	P97952	P97952	-0.690939	0.690939	0.00654739	2.18393	0.0714907	1.14575	12	P97952	Scn1b	Sodium channel subunit beta-1	SCN1B_MOUSE	6	-38.0549	0.619451	B	A	integral component of plasma membrane,intercalated disc,node of Ranvier,perikaryon,sodium channel complex,T-tubule,voltage-gated sodium channel complex	ion channel binding,sodium channel inhibitor activity,sodium channel regulator activity,voltage-gated ion channel activity,voltage-gated sodium channel activity,voltage-gated sodium channel activity involved in cardiac muscle cell action potential,voltage-gated sodium channel activity involved in Purkinje myocyte action potential	axon guidance,cardiac conduction,cardiac muscle cell action potential involved in contraction,cardiac muscle contraction,corticospinal neuron axon guidance,locomotion,membrane depolarization,membrane depolarization during cardiac muscle cell action potential,membrane depolarization during Purkinje myocyte cell action potential,neuronal action potential propagation,positive regulation of neuron pr…
A / C	P61222	P61222	0.286768	0.286768	0.00655659	2.18332	0.0714907	1.14575	12	P61222	Abce1	ATP-binding cassette sub-family E member 1	ABCE1_MOUSE	15	21.9905	1.2199	A	C	cytoplasm,cytosol,mitochondrion	ATPase activity,ATP binding,endoribonuclease inhibitor activity,iron ion binding,ribosomal small subunit binding	negative regulation of endoribonuclease activity,ribosomal subunit export from nucleus,translational initiation,translational termination
B / A	Q99PU5	Q99PU5	-0.0189516	0.0189516	0.00657424	2.18215	0.0714907	1.14575	12	Q99PU5	Acsbg1	Long-chain-fatty-acid--CoA ligase ACSBG1	ACBG1_MOUSE	27	-1.30503	0.98695	B	A	cytoplasm,cytoplasmic vesicle,endoplasmic reticulum,plasma membrane	acyl-CoA ligase activity,ATP binding,CoA-ligase activity,decanoate--CoA ligase activity,long-chain fatty acid-CoA ligase activity,very long-chain fatty acid-CoA ligase activity	long-chain fatty acid biosynthetic process,long-chain fatty acid metabolic process,response to glucocorticoid,very long-chain fatty acid metabolic process
B / A	K1C9_HUMAN	K1C9_HUMAN	1.87261	1.87261	0.00677236		0.0716125		12	K1C9_HUMAN	NaN	NaN	NaN	37	266.194	3.66194	B	A
B / C	O88569	O88569	0.439725	0.439725	0.00679274	2.16796	0.0716125	1.14501	12	O88569	Hnrnpa2b1	Heterogeneous nuclear ribonucleoproteins A2/B1	ROA2_MOUSE	21	35.6346	1.35635	B	C	Cajal body,catalytic step 2 spliceosome,chromatin,chromosome, telomeric region,cytoplasm,extracellular exosome,glutamatergic synapse,neuronal cell body,neuronal ribonucleoprotein granule,neuron projection,nuclear matrix,nucleoplasm,nucleus,perikaryon,postsynaptic cytosol,ribonucleoprotein complex,spliceosomal complex	DNA polymerase binding,G-rich strand telomeric DNA binding,identical protein binding,miRNA binding,mRNA 3'-UTR binding,mRNA CDS binding,N6-methyladenosine-containing RNA binding,pre-mRNA intronic binding,regulatory region RNA binding,RNA binding,single-stranded telomeric DNA binding	G-quadruplex DNA unwinding,miRNA transport,mRNA export from nucleus,mRNA processing,mRNA splicing, via spliceosome,negative regulation of mRNA splicing, via spliceosome,negative regulation of transcription from RNA polymerase II promoter,positive regulation of telomerase RNA reverse transcriptase activity,positive regulation of telomere maintenance via telomere lengthening,primary miRNA processin…
A / C	Q9JJY3	Q9JJY3	0.392193	0.392193	0.00662973	2.1785	0.0716125	1.14501	12	Q9JJY3	Smpd3	Sphingomyelin phosphodiesterase 3	NSMA2_MOUSE	11	31.2386	1.31239	A	C	cytoplasm,extracellular region,Golgi apparatus,Golgi cis cisterna,Golgi membrane,membrane,plasma membrane	identical protein binding,metal ion binding,neutral sphingomyelin phosphodiesterase activity,phospholipase activity,sphingomyelin phosphodiesterase activity	artery smooth muscle contraction,BMP signaling pathway,bone development,bone growth,bone mineralization,cartilage development,cellular response to hydrogen peroxide,cellular response to magnesium ion,cellular response to oxidised low-density lipoprotein particle stimulus,cellular response to peptide,cellular response to reactive oxygen species,cellular response to redox state,cellular response to…
B / A	P05202	P05202	-0.353288	0.353288	0.00681708	2.1664	0.0716125	1.14501	12	P05202	Got2	Aspartate aminotransferase, mitochondrial	AATM_MOUSE	36	-21.7202	0.782798	B	A	cell surface,mitochondrial inner membrane,mitochondrial matrix,mitochondrion,myelin sheath,perikaryon,plasma membrane,macromolecular complex,sarcolemma,T-tubule	amino acid binding,carboxylic acid binding,enzyme binding,identical protein binding,kynurenine-oxoglutarate transaminase activity,L-aspartate:2-oxoglutarate aminotransferase activity,phospholipid binding,pyridoxal phosphate binding	2-oxoglutarate metabolic process,aspartate biosynthetic process,aspartate catabolic process,aspartate metabolic process,cellular amino acid metabolic process,dicarboxylic acid metabolic process,fatty acid transport,female pregnancy,glutamate catabolic process to 2-oxoglutarate,glutamate catabolic process to aspartate,glutamate metabolic process,lactation,oxaloacetate metabolic process,response to…
A / C	O55234	O55234	0.326013	0.326013	0.0067286	2.17208	0.0716125	1.14501	12	O55234	Psmb5	Proteasome subunit beta type-5	PSB5_MOUSE	13	25.3544	1.25354	A	C	centrosome,cytoplasm,cytosol,nucleoplasm,nucleus,proteasome complex,proteasome core complex,proteasome core complex, beta-subunit complex	endopeptidase activity,peptidase activity,threonine-type endopeptidase activity	proteasomal protein catabolic process,proteasomal ubiquitin-independent protein catabolic process,proteasome-mediated ubiquitin-dependent protein catabolic process,proteolysis,response to oxidative stress
B / C	P50396	P50396	0.256569	0.256569	0.0066558	2.1768	0.0716125	1.14501	12	P50396	Gdi1	Rab GDP dissociation inhibitor alpha	GDIA_MOUSE	36	19.4634	1.19463	B	C	axon,cytoplasm,Golgi apparatus,midbody,myelin sheath,neuronal cell body,neuron projection,macromolecular complex	GTPase activator activity,Rab GDP-dissociation inhibitor activity,Rab GTPase binding	negative regulation of axonogenesis,negative regulation of protein targeting to membrane,positive regulation of axon extension,protein transport,Rab protein signal transduction,response to calcium ion,vesicle-mediated transport
A / C	Q64332	Q64332	0.192837	0.192837	0.00675747	2.17022	0.0716125	1.14501	12	Q64332	Syn2	Synapsin-2	SYN2_MOUSE	29	14.3009	1.14301	A	C	extrinsic component of synaptic vesicle membrane,glutamatergic synapse,myelin sheath,plasma membrane,postsynaptic density,SNARE complex,synapse,synaptic vesicle,synaptic vesicle membrane	ATP binding,calcium-dependent protein binding,identical protein binding	calcium ion regulated exocytosis,neurotransmitter secretion,synaptic vesicle clustering
B / C	Q9CQM5	Q9CQM5	-0.473344	0.473344	0.00693724	2.15881	0.0722977	1.14088	12	Q9CQM5	Txndc17	Thioredoxin domain-containing protein 17	TXD17_MOUSE	4	-27.9707	0.720293	B	C	cytosol	peroxidase activity,protein-disulfide reductase activity	tumor necrosis factor-mediated signaling pathway
B / C	P53395	P53395	-0.429609	0.429609	0.00697598	2.15639	0.0722977	1.14088	12	P53395	Dbt	Lipoamide acyltransferase component of branched-chain alpha-keto acid dehydrogenase complex, mitochondrial	ODB2_MOUSE	18	-25.7537	0.742463	B	C	cytoplasm,mitochondrial nucleoid,mitochondrion	acetyltransferase activity,dihydrolipoyllysine-residue (2-methylpropanoyl)transferase activity,lipoic acid binding,ubiquitin protein ligase binding
B / C	Q8CGC7	Q8CGC7	0.186116	0.186116	0.00698254	2.15599	0.0722977	1.14088	12	Q8CGC7	Eprs1	Bifunctional glutamate/proline--tRNA ligase	SYEP_MOUSE	46	13.7696	1.1377	B	C	aminoacyl-tRNA synthetase multienzyme complex,cytoplasm,cytosol,GAIT complex,plasma membrane,ribonucleoprotein complex	ATP binding,glutamate-tRNA ligase activity,GTPase binding,identical protein binding,proline-tRNA ligase activity,protein homodimerization activity,RNA stem-loop binding,zinc ion binding	cellular response to insulin stimulus,cellular response to interferon-gamma,glutamyl-tRNA aminoacylation,negative regulation of translation,prolyl-tRNA aminoacylation,regulation of long-chain fatty acid import into cell
B / C	P97772	P97772	-0.491013	0.491013	0.00708288	2.14979	0.0722988	1.14087	12	P97772	Grm1	Metabotropic glutamate receptor 1	GRM1_MOUSE	7	-28.8474	0.711526	B	C	axon,dendrite,dendritic spine,glutamatergic synapse,G-protein coupled receptor dimeric complex,G-protein coupled receptor homodimeric complex,integral component of plasma membrane,integral component of postsynaptic density membrane,integral component of postsynaptic membrane,neuronal cell body,neuron projection,nucleus,postsynaptic density,postsynaptic density membrane,postsynaptic membrane,presy…	estrogen receptor binding,glutamate receptor activity,G-protein coupled neurotransmitter receptor activity involved in regulation of postsynaptic cytosolic calcium ion concentration,G-protein coupled receptor activity involved in regulation of postsynaptic membrane potential,identical protein binding,neurotransmitter receptor activity involved in regulation of postsynaptic cytosolic calcium ion c…	activation of MAPK activity,activation of MAPKK activity,calcium-mediated signaling,cellular response to electrical stimulus,G-protein coupled glutamate receptor signaling pathway,G-protein coupled receptor signaling pathway,locomotory behavior,positive regulation of cytosolic calcium ion concentration involved in phospholipase C-activating G-protein coupled signaling pathway,regulation of MAPK c…
A / C	Q6P4T2	Q6P4T2	0.189877	0.189877	0.00708004	2.14996	0.0722988	1.14087	12	Q6P4T2	Snrnp200	U5 small nuclear ribonucleoprotein 200 kDa helicase	U520_MOUSE	23	14.0667	1.14067	A	C	catalytic step 2 spliceosome,nucleoplasm,nucleus,spliceosomal complex,U2-type catalytic step 1 spliceosome,U2-type precatalytic spliceosome,U4/U6 x U5 tri-snRNP complex,U5 snRNP	ATP binding,helicase activity,identical protein binding,RNA binding,RNA helicase activity	mRNA splicing, via spliceosome,spliceosome conformational change to release U4 (or U4atac) and U1 (or U11)
A / C	O54991	O54991	0.13262	0.13262	0.00706931	2.15062	0.0722988	1.14087	12	O54991	Cntnap1	Contactin-associated protein 1	CNTP1_MOUSE	41	9.62828	1.09628	A	C	axon,integral component of membrane,myelin sheath,paranodal junction,paranode region of axon,plasma membrane,presynaptic active zone membrane,septate junction	SH3 domain binding	cell adhesion,central nervous system myelination,cytoskeleton organization,myelination in peripheral nervous system,neuromuscular process controlling balance,neuromuscular process controlling posture,neuronal action potential propagation,neuron projection development,neuron projection morphogenesis,paranodal junction assembly,protein localization to juxtaparanode region of axon,protein localizati…
A / C	O88342	O88342	0.284219	0.284219	0.00726194	2.13895	0.0737786	1.13207	12	O88342	Wdr1	WD repeat-containing protein 1	WDR1_MOUSE	34	21.7751	1.21775	A	C	actin cytoskeleton,actomyosin, actin portion,cell-cell junction,cell junction,cell projection,cortical actin cytoskeleton,myelin sheath,plasma membrane,podosome	actin binding,actin filament binding	actin cytoskeleton organization,actin filament depolymerization,actin filament fragmentation,apical junction assembly,cortical cytoskeleton organization,establishment of planar polarity of follicular epithelium,locomotion,maintenance of epithelial cell apical/basal polarity,neutrophil mediated immunity,neutrophil migration,platelet formation,positive regulation of actin filament depolymerization,…
B / A	O55100	O55100	-0.404168	0.404168	0.00729987	2.13669	0.0738173	1.13184	12	O55100	Syngr1	Synaptogyrin-1	SNG1_MOUSE	3	-24.4328	0.755672	B	A	integral component of synaptic vesicle membrane,melanosome,neuromuscular junction,synaptic vesicle,synaptic vesicle membrane		cellular response to leukemia inhibitory factor,protein targeting,regulated exocytosis,regulation of long-term neuronal synaptic plasticity,regulation of short-term neuronal synaptic plasticity,synaptic vesicle membrane organization
A / C	Q6IRU5	Q6IRU5	-0.763065	0.763065	0.00735162	2.13362	0.0738768	1.13149	12	Q6IRU5	Cltb	Clathrin light chain B	CLCB_MOUSE	11	-41.0757	0.589243	A	C	ciliary membrane,clathrin coat,clathrin coat of coated pit,clathrin coat of trans-Golgi network vesicle,clathrin vesicle coat,cytosol,intracellular membrane-bounded organelle,plasma membrane,postsynaptic endocytic zone cytoplasmic component,presynaptic endocytic zone membrane,synaptic vesicle membrane,trans-Golgi network	clathrin heavy chain binding,peptide binding,structural molecule activity	clathrin coat assembly,clathrin-dependent endocytosis,intracellular protein transport
B / A	Q8R1I1	Q8R1I1	-0.562067	0.562067	0.00740133	2.13069	0.0738768	1.13149	12	Q8R1I1	Uqcr10	Cytochrome b-c1 complex subunit 9	QCR9_MOUSE	3	-32.2669	0.677331	B	A	integral component of membrane,mitochondrial inner membrane,mitochondrial respiratory chain complex III,mitochondrion		aerobic respiration,mitochondrial electron transport, ubiquinol to cytochrome c,mitochondrial respiratory chain complex III assembly
A / C	Q80SW1	Q80SW1	0.467124	0.467124	0.00740817	2.13029	0.0738768	1.13149	12	Q80SW1	Ahcyl1	S-adenosylhomocysteine hydrolase-like protein 1	SAHH2_MOUSE	12	38.2351	1.38235	A	C	apical plasma membrane,cytoplasm,cytosol,endoplasmic reticulum,intracellular membrane-bounded organelle,ER-mitochondrion membrane contact site	identical protein binding,RNA binding	angiotensin-activated signaling pathway,apoptotic process,epithelial fluid transport,mitochondrion-ER tethering,mRNA polyadenylation,one-carbon metabolic process,positive regulation of sodium ion transport,protein export from nucleus,regulation of anion transport,regulation of ion transmembrane transporter activity,regulation of mRNA 3'-end processing,response to calcium ion,S-adenosylmethionine …
A / C	P10922	P10922	1.0355	1.0355	0.00787424	2.10379	0.0751294	1.12419	12	P10922	H1-0	Histone H1.0	H10_MOUSE	6	104.982	2.04982	A	C	actin cytoskeleton,Golgi apparatus,host cell nucleus,nuclear body,nuclear chromatin,nuclear euchromatin,nucleoplasm,nucleosome,nucleus,transcriptional repressor complex	AT DNA binding,chromatin DNA binding,double-stranded DNA binding,nucleosomal DNA binding	chromatin silencing,chromosome condensation,negative regulation of chromatin silencing,negative regulation of DNA recombination,negative regulation of transcription from RNA polymerase II promoter,nucleosome assembly,nucleosome positioning,positive regulation of transcription regulatory region DNA binding,regulation of transcription, DNA-templated
B / C	Q61771	Q61771	0.643672	0.643672	0.00790942	2.10186	0.0751294	1.12419	12	Q61771	Kif3b	Kinesin-like protein KIF3B	KIF3B_MOUSE	9	56.23	1.5623	B	C	axon,centrosome,cilium,cytosol,kinesin complex,kinesin II complex,microtubule,microtubule cytoskeleton,midbody,spindle	ATPase activity,ATP binding,intraciliary transport particle B binding,microtubule binding,microtubule motor activity,Rho GTPase binding	microtubule-based movement,mitotic spindle assembly,positive regulation of cytokinesis
A / C	Q80UW2	Q80UW2	-0.565608	0.565608	0.00775853	2.11022	0.0751294	1.12419	12	Q80UW2	Fbxo2	F-box only protein 2	FBX2_MOUSE	15	-32.4329	0.675671	A	C	cytoplasm,cytosol,dendritic spine,endoplasmic reticulum,organelle membrane,SCF ubiquitin ligase complex	beta-amyloid binding,carbohydrate binding	glycoprotein catabolic process,negative regulation of cell proliferation,protein ubiquitination,regulation of protein ubiquitination,SCF-dependent proteasomal ubiquitin-dependent protein catabolic process,ER-associated ubiquitin-dependent protein catabolic process,ubiquitin-dependent protein catabolic process
B / A	P30275	P30275	-0.445889	0.445889	0.00765099	2.11628	0.0751294	1.12419	12	P30275	Ckmt1	Creatine kinase U-type, mitochondrial	KCRU_MOUSE	21	-26.5868	0.734132	B	A	mitochondrial inner membrane,contact site,mitochondrion,myelin sheath,perikaryon	ATP binding,creatine kinase activity,identical protein binding,kinase activity	negative regulation of apoptotic process,negative regulation of protein binding,phosphocreatine biosynthetic process
A / C	Q8K596	Q8K596	0.355702	0.355702	0.00791566	2.10151	0.0751294	1.12419	12	Q8K596	Slc8a2	Sodium/calcium exchanger 2	NAC2_MOUSE	31	27.9608	1.27961	A	C	axon,axon terminus,basolateral plasma membrane,cell projection,dendrite,dendritic spine,integral component of mitochondrial membrane,integral component of plasma membrane,integral component of postsynaptic membrane,microtubule,mitochondrion,neuronal cell body,plasma membrane,postsynapse,postsynaptic density,presynapse,synapse	calcium:cation antiporter activity involved in regulation of postsynaptic cytosolic calcium ion concentration,calcium:sodium antiporter activity,calcium ion transmembrane transporter activity,calmodulin binding,metal ion binding,sodium ion transmembrane transporter activity	calcium ion export from cell,calcium ion import across plasma membrane,calcium ion transmembrane transport,calcium ion transport into cytosol,cell communication,cellular calcium ion homeostasis,cognition,learning,learning or memory,long-term synaptic potentiation,memory,modulation of excitatory postsynaptic potential,neuron cellular homeostasis,positive regulation of protein serine/threonine kina…
B / A	O08749	O08749	-0.280528	0.280528	0.00778552	2.10871	0.0751294	1.12419	12	O08749	Dld	Dihydrolipoyl dehydrogenase, mitochondrial	DLDH_MOUSE	20	-17.671	0.82329	B	A	acrosomal matrix,cilium,mitochondrial matrix,mitochondrion,motile cilium,myelin sheath,nucleoplasm,nucleus,oxoglutarate dehydrogenase complex,pyruvate dehydrogenase complex	dihydrolipoyl dehydrogenase activity,flavin adenine dinucleotide binding,lipoamide binding,NAD binding,pyruvate dehydrogenase (NAD+) activity	2-oxoglutarate metabolic process,acetyl-CoA biosynthetic process from pyruvate,aging,cell redox homeostasis,dihydrolipoamide metabolic process,gastrulation,histone succinylation,lipoate metabolic process,mitochondrial acetyl-CoA biosynthetic process from pyruvate,mitochondrial electron transport, NADH to ubiquinone,oxidation-reduction process,proteolysis,regulation of membrane potential,sperm cap…
B / C	P48036	P48036	-0.266209	0.266209	0.00788821	2.10302	0.0751294	1.12419	12	P48036	Anxa5	Annexin A5	ANXA5_MOUSE	22	-16.8498	0.831502	B	C	axon terminus,cell projection,collagen-containing extracellular matrix,cytoplasm,cytosol,dendrite,endoplasmic reticulum,endothelial microparticle,external side of plasma membrane,extracellular space,intercalated disc,neuronal cell body,nucleus,perikaryon,plasma membrane,sarcolemma,synaptic vesicle,Z disc	calcium-dependent phospholipid binding,calcium ion binding,calcium-transporting ATPase activity,identical protein binding,peptide hormone binding,receptor tyrosine kinase binding	blood coagulation,cellular response to gonadotropin-releasing hormone,negative regulation of blood coagulation,negative regulation of prolactin secretion,positive regulation of apoptotic process,regulation of flagellated sperm motility,response to calcium ion,response to organic substance
A / C	Q8C163	Q8C163	0.194381	0.194381	0.00758235	2.1202	0.0751294	1.12419	12	Q8C163	Exog	Nuclease EXOG, mitochondrial	EXOG_MOUSE	11	14.4233	1.14423	A	C	mitochondrial inner membrane,mitochondrion,nucleus,macromolecular complex	5'-3' exonuclease activity,endonuclease activity,endoribonuclease activity,metal ion binding,nuclease activity,nucleic acid binding,single-stranded DNA endodeoxyribonuclease activity	apoptotic DNA fragmentation,DNA catabolic process, endonucleolytic
A / C	Q99JP7	Q99JP7	0.1936	0.1936	0.00785036	2.10511	0.0751294	1.12419	12	Q99JP7	Ggt7	Glutathione hydrolase 7	GGT7_MOUSE	14	14.3614	1.14361	A	C	integral component of membrane,plasma membrane	glutathione hydrolase activity,hypoglycin A gamma-glutamyl transpeptidase activity,leukotriene C4 gamma-glutamyl transferase activity,peptidyltransferase activity	glutathione biosynthetic process,glutathione catabolic process,negative regulation of response to oxidative stress,response to estradiol,response to lipopolysaccharide,response to tumor necrosis factor,spermatogenesis
A / C	Q80UU9	Q80UU9	0.173955	0.173955	0.00791011	2.10182	0.0751294	1.12419	12	Q80UU9	Pgrmc2	Membrane-associated progesterone receptor component 2	PGRC2_MOUSE	7	12.8147	1.12815	A	C	endomembrane system,endoplasmic reticulum,integral component of membrane,membrane,nuclear envelope	heme binding,heme transporter activity,steroid binding	adipose tissue development,heme transport
B / A	Q920P5	Q920P5	-0.135832	0.135832	0.00779515	2.10818	0.0751294	1.12419	12	Q920P5	Ak5	Adenylate kinase isoenzyme 5	KAD5_MOUSE	17	-8.9855	0.910145	B	A	centriolar satellite,cytoplasm,cytosol	adenylate kinase activity,ATP binding,nucleoside diphosphate kinase activity	ATP metabolic process,nucleoside diphosphate phosphorylation,nucleoside triphosphate biosynthetic process,purine nucleotide metabolic process
B / A	Q8VE52	Q8VE52	-0.334308	0.334308	0.0080937	2.09185	0.0762521	1.11775	12	Q8VE52	Ogfrl1	Opioid growth factor receptor-like protein 1	OGRL1_MOUSE	4	-20.6835	0.793165	B	A	membrane	opioid receptor activity
A / C	O88935	O88935	0.267145	0.267145	0.00810443	2.09128	0.0762521	1.11775	12	O88935	Syn1	Synapsin-1	SYN1_MOUSE	44	20.3424	1.20342	A	C	anchored component of synaptic vesicle membrane,axon,cytoskeleton,cytosol,dendrite,extrinsic component of synaptic vesicle membrane,Golgi apparatus,intracellular organelle,myelin sheath,postsynaptic density,presynapse,presynaptic active zone,Schaffer collateral - CA1 synapse,synapse,synaptic vesicle,synaptic vesicle membrane,synaptonemal complex	actin binding,ATP binding,calcium-dependent protein binding,identical protein binding,protein kinase binding	neuron development,neurotransmitter secretion,regulation of short-term neuronal synaptic plasticity,regulation of synaptic vesicle cycle,synapse organization,synaptic vesicle clustering,synaptic vesicle cycle
A / C	P60867	P60867	-0.601324	0.601324	0.00819869	2.08626	0.0767533	1.1149	12	P60867	Rps20	40S ribosomal protein S20	RS20_MOUSE	3	-34.0851	0.659149	A	C	cytosolic small ribosomal subunit,small ribosomal subunit,synapse	RNA binding,structural constituent of ribosome	translation
B / C	A2A699	A2A699	0.0853569	0.0853569	0.00822864	2.08467	0.0767533	1.1149	12	A2A699	Fam171a2	Protein FAM171A2	F1712_MOUSE	7	6.09501	1.06095	B	C	integral component of membrane
B / A	P51863	P51863	-0.263955	0.263955	0.00827059	2.08246	0.0768136	1.11456	12	P51863	Atp6v0d1	V-type proton ATPase subunit d 1	VA0D1_MOUSE	23	-16.7198	0.832802	B	A	apical plasma membrane,axon terminus,centrosome,early endosome,lysosomal membrane,membrane,neuron projection,plasma membrane proton-transporting V-type ATPase complex,macromolecular complex,proton-transporting V-type ATPase, V0 domain,synaptic vesicle,vacuolar proton-transporting V-type ATPase complex	macromolecular complex binding,hydrogen-exporting ATPase activity, phosphorylative mechanism,proton-transporting ATPase activity, rotational mechanism	brain development,cellular iron ion homeostasis,cellular response to increased oxygen levels,cilium morphogenesis,vacuolar acidification,vacuolar transport
B / C	P62962	P62962	3.51548	3.51548	0.00839119	2.07618	0.0768396	1.11442	12	P62962	Pfn1	Profilin-1	PROF1_MOUSE	11	1043.57	11.4357	B	C	cell cortex,cytoplasm,cytoskeleton,cytosol,extracellular region,glutamatergic synapse,neuron projection,nucleus,parallel fiber to Purkinje cell synapse,postsynapse,presynapse,Schaffer collateral - CA1 synapse,synapse	actin binding,actin monomer binding,adenyl-nucleotide exchange factor activity,phosphatidylinositol-4,5-bisphosphate binding,phosphotyrosine binding,proline-rich region binding,Rho GTPase binding,receptor binding	actin cytoskeleton organization,cellular response to growth factor stimulus,modification of postsynaptic actin cytoskeleton,negative regulation of actin filament bundle assembly,negative regulation of actin filament polymerization,negative regulation of stress fiber assembly,neural tube closure,positive regulation of actin filament bundle assembly,positive regulation of actin filament polymerizat…
B / A	Q9WTT4	Q9WTT4	-0.398259	0.398259	0.00838793	2.07635	0.0768396	1.11442	12	Q9WTT4	Atp6v1g2	V-type proton ATPase subunit G 2	VATG2_MOUSE	11	-24.1227	0.758773	B	A	integral component of synaptic vesicle membrane,melanosome,vacuolar proton-transporting V-type ATPase complex	ATPase activity,hydrogen-exporting ATPase activity, phosphorylative mechanism
A / C	Q8BGD5	Q8BGD5	0.189541	0.189541	0.00841542	2.07492	0.0768396	1.11442	12	Q8BGD5	Cpt1c	Carnitine O-palmitoyltransferase 1, brain isoform	CPT1C_MOUSE	15	14.0401	1.1404	A	C	AMPA glutamate receptor complex,axon,dendrite,endoplasmic reticulum,endoplasmic reticulum membrane,mitochondrial outer membrane,mitochondrion,synapse	carnitine O-palmitoyltransferase activity	carnitine metabolic process,fatty acid beta-oxidation,fatty acid metabolic process
B / C	Q80UG2	Q80UG2	-0.068444	0.068444	0.00840677	2.07537	0.0768396	1.11442	12	Q80UG2	Plxna4	Plexin-A4	PLXA4_MOUSE	59	-4.6334	0.953666	B	C	integral component of plasma membrane,plasma membrane,semaphorin receptor complex	semaphorin receptor activity	anterior commissure morphogenesis,axon guidance,branchiomotor neuron axon guidance,chemorepulsion of branchiomotor axon,cranial nerve morphogenesis,facial nerve morphogenesis,facial nerve structural organization,glossopharyngeal nerve morphogenesis,motor neuron axon guidance,negative regulation of cell adhesion,nervous system development,neuron projection morphogenesis,positive regulation of axon…
A / C	Q99LC5	Q99LC5	-0.376702	0.376702	0.00856155	2.06745	0.0776793	1.10969	12	Q99LC5	Etfa	Electron transfer flavoprotein subunit alpha, mitochondrial	ETFA_MOUSE	14	-22.9804	0.770196	A	C	mitochondrial electron transfer flavoprotein complex,mitochondrion	electron carrier activity,flavin adenine dinucleotide binding,oxidoreductase activity	fatty acid beta-oxidation using acyl-CoA dehydrogenase
B / A	iRT-Kit_WR_fusion	iRT-Kit_WR_fusion	-0.370992	0.370992	0.00861508		0.0776793		12	iRT-Kit_WR_fusion	NaN	NaN	NaN	5	-22.675	0.77325	B	A
B / C	P97952	P97952	-0.367358	0.367358	0.00861443	2.06477	0.0776793	1.10969	12	P97952	Scn1b	Sodium channel subunit beta-1	SCN1B_MOUSE	6	-22.4799	0.775201	B	C	integral component of plasma membrane,intercalated disc,node of Ranvier,perikaryon,sodium channel complex,T-tubule,voltage-gated sodium channel complex	ion channel binding,sodium channel inhibitor activity,sodium channel regulator activity,voltage-gated ion channel activity,voltage-gated sodium channel activity,voltage-gated sodium channel activity involved in cardiac muscle cell action potential,voltage-gated sodium channel activity involved in Purkinje myocyte action potential	axon guidance,cardiac conduction,cardiac muscle cell action potential involved in contraction,cardiac muscle contraction,corticospinal neuron axon guidance,locomotion,membrane depolarization,membrane depolarization during cardiac muscle cell action potential,membrane depolarization during Purkinje myocyte cell action potential,neuronal action potential propagation,positive regulation of neuron pr…
B / A	Q7TQD2	Q7TQD2	-0.436237	0.436237	0.00870853	2.06006	0.077873	1.10861	12	Q7TQD2	Tppp	Tubulin polymerization-promoting protein	TPPP_MOUSE	16	-26.094	0.73906	B	A	cytoplasm,cytosol,microtubule,microtubule bundle,mitochondrion,mitotic spindle,myelin sheath,nucleus,perinuclear region of cytoplasm,postsynaptic Golgi apparatus	GTPase activity,magnesium ion binding,microtubule binding,protein homodimerization activity,tubulin binding	astral microtubule organization,cell division,microtubule bundle formation,microtubule nucleation by microtubule organizing center,microtubule polymerization,myelin assembly,negative regulation of tubulin deacetylation,oligodendrocyte development,oligodendrocyte differentiation,positive regulation of myelination,positive regulation of protein complex assembly,positive regulation of protein polyme…
A / C	P46664	P46664	0.058602	0.058602	0.00868931	2.06101	0.077873	1.10861	12	P46664	Adss2	Adenylosuccinate synthetase isozyme 2	PURA2_MOUSE	17	4.1456	1.04146	A	C	cytoplasm,cytosol,mitochondrion,plasma membrane	adenylosuccinate synthase activity,GTP binding,magnesium ion binding	'de novo' AMP biosynthetic process,AMP biosynthetic process,aspartate metabolic process,cellular response to electrical stimulus,IMP metabolic process,purine nucleotide biosynthetic process,response to ammonium ion,response to purine-containing compound
B / A	Q9CQ69	Q9CQ69	-0.449568	0.449568	0.00895552	2.04791	0.0797521	1.09826	12	Q9CQ69	Uqcrq	Cytochrome b-c1 complex subunit 8	QCR8_MOUSE	7	-26.7738	0.732262	B	A	integral component of membrane,mitochondrial inner membrane,mitochondrial respiratory chain complex III,mitochondrion	ubiquinol-cytochrome-c reductase activity	cerebellar Purkinje cell layer development,hippocampus development,hypothalamus development,midbrain development,mitochondrial electron transport, ubiquinol to cytochrome c,pons development,pyramidal neuron development,subthalamus development,thalamus development
B / A	Q9DB60	Q9DB60	0.962091	0.962091	0.00907261	2.04227	0.0801551	1.09607	12	Q9DB60	Prxl2b	Prostamide/prostaglandin F synthase	PXL2B_MOUSE	7	94.8131	1.94813	B	A	cytoplasm,cytosol,endoplasmic reticulum,myelin sheath	antioxidant activity,oxidoreductase activity, acting on the CH-OH group of donors, NAD or NADP as acceptor,prostaglandin-F synthase activity,thioredoxin peroxidase activity	oxidation-reduction process,prostaglandin biosynthetic process
A / C	P70349	P70349	-0.95729	0.95729	0.00935547	2.02893	0.0801551	1.09607	12	P70349	Hint1	Adenosine 5'-monophosphoramidase HINT1	HINT1_MOUSE	7	-48.4976	0.515024	A	C	cytoplasm,cytosol,histone deacetylase complex,nucleoplasm,nucleus,plasma membrane	hydrolase activity,nucleotide binding	intrinsic apoptotic signaling pathway by p53 class mediator,positive regulation of calcium-mediated signaling,purine ribonucleotide catabolic process,regulation of transcription, DNA-templated
B / C	Q99KX1	Q99KX1	0.674204	0.674204	0.00940822	2.02649	0.0801551	1.09607	12	Q99KX1	Mlf2	Myeloid leukemia factor 2	MLF2_MOUSE	7	59.5716	1.59572	B	C	cytoplasm,nucleus		regulation of transcription, DNA-templated
B / A	Q80WS3	Q80WS3	0.549758	0.549758	0.0091771	2.03729	0.0801551	1.09607	12	Q80WS3	Fbll1	rRNA/tRNA 2'-O-methyltransferase fibrillarin-like protein 1	FBLL1_MOUSE	2	46.384	1.46384	B	A	box C/D snoRNP complex,Cajal body,fibrillar center,small-subunit processome	histone-glutamine methyltransferase activity,RNA binding,rRNA methyltransferase activity	blastocyst hatching,box C/D snoRNA 3'-end processing,histone glutamine methylation,rRNA methylation
B / A	P09411	P09411	-0.517213	0.517213	0.00908934	2.04147	0.0801551	1.09607	12	P09411	Pgk1	Phosphoglycerate kinase 1	PGK1_MOUSE	37	-30.128	0.69872	B	A	cytoplasm,cytosol,extracellular space,membrane raft	ADP binding,ATP binding,phosphoglycerate kinase activity,protein-disulfide reductase activity	carbohydrate metabolic process,cellular response to hypoxia,epithelial cell differentiation,gluconeogenesis,glycolytic process,negative regulation of angiogenesis,phosphorylation,plasminogen activation,positive regulation of oxidative phosphorylation
A / C	Q62093	Q62093	0.466745	0.466745	0.00911521	2.04023	0.0801551	1.09607	12	Q62093	Srsf2	Serine/arginine-rich splicing factor 2	SRSF2_MOUSE	4	38.1988	1.38199	A	C	cytoplasm,cytosol,interchromatin granule,nuclear speck,nucleoplasm,nucleus,spliceosomal complex	pre-mRNA binding,protein kinase C binding,RNA binding	mitotic cell cycle,mRNA cis splicing, via spliceosome,regulation of alternative mRNA splicing, via spliceosome,response to vitamin E
A / C	Q3URS9	Q3URS9	-0.254776	0.254776	0.00925438	2.03365	0.0801551	1.09607	12	Q3URS9	Ccdc51	Mitochondrial potassium channel	MITOK_MOUSE	3	-16.1883	0.838117	A	C	integral component of mitochondrial inner membrane,mitochondrial ATP-gated potassium channel complex,mitochondrion,potassium channel complex	mitochondrial ATP-gated potassium channel activity	potassium ion transmembrane transport
A / C	A2AMW0	A2AMW0	0.211499	0.211499	0.00939382	2.02716	0.0801551	1.09607	12	A2AMW0	Capzb	F-actin-capping protein subunit beta	A2AMW0_MOUSE	5	15.7891	1.15789	A	C	F-actin capping protein complex,sarcomere	actin binding	actin cytoskeleton organization,barbed-end actin filament capping
B / A	P35486	P35486	-0.180859	0.180859	0.00924548	2.03407	0.0801551	1.09607	12	P35486	Pdha1	Pyruvate dehydrogenase E1 component subunit alpha, somatic form, mitochondrial	ODPA_MOUSE	25	-11.7822	0.882178	B	A	mitochondrial pyruvate dehydrogenase complex,mitochondrion,myelin sheath,nucleolus,pyruvate dehydrogenase complex	pyruvate dehydrogenase (acetyl-transferring) activity,pyruvate dehydrogenase (NAD+) activity,pyruvate dehydrogenase activity	acetyl-CoA biosynthetic process from pyruvate,glucose metabolic process,mitochondrial acetyl-CoA biosynthetic process from pyruvate,tricarboxylic acid cycle
A / C	Q91W43	Q91W43	0.119818	0.119818	0.0093512	2.02913	0.0801551	1.09607	12	Q91W43	Gldc	Glycine dehydrogenase (decarboxylating), mitochondrial	GCSP_MOUSE	7	8.65975	1.0866	A	C	glycine cleavage complex,mitochondrion,nucleoplasm,plasma membrane	enzyme binding,glycine binding,glycine dehydrogenase (decarboxylating) activity,lyase activity,protein homodimerization activity,pyridoxal binding,pyridoxal phosphate binding	cellular response to leukemia inhibitory factor,glycine catabolic process,glycine decarboxylation via glycine cleavage system,macromolecular complex assembly,response to lipoic acid,response to methylamine
A / C	P97494	P97494	0.0730217	0.0730217	0.00933769	2.02976	0.0801551	1.09607	12	P97494	Gclc	Glutamate--cysteine ligase catalytic subunit	GSH1_MOUSE	15	5.19176	1.05192	A	C	cytosol,glutamate-cysteine ligase complex,mitochondrion	ADP binding,ATP binding,glutamate binding,glutamate-cysteine ligase activity,magnesium ion binding,macromolecular complex binding	aging,cell redox homeostasis,cellular response to fibroblast growth factor stimulus,cellular response to follicle-stimulating hormone stimulus,cellular response to glucose stimulus,cellular response to hepatocyte growth factor stimulus,cellular response to insulin stimulus,cellular response to mechanical stimulus,cellular response to thyroxine stimulus,cysteine metabolic process,glutamate metabol…
A / C	Q9Z1P6	Q9Z1P6	-1.00258	1.00258	0.0096626	2.01491	0.081046	1.09127	12	Q9Z1P6	Ndufa7	NADH dehydrogenase [ubiquinone] 1 alpha subcomplex subunit 7	NDUA7_MOUSE	7	-50.0892	0.499108	A	C	mitochondrial respiratory chain complex I,mitochondrial ribosome,mitochondrion	NADH dehydrogenase (ubiquinone) activity,structural constituent of ribosome	mitochondrial electron transport, NADH to ubiquinone,mitochondrial translation
B / A	P50518	P50518	-0.346357	0.346357	0.00956333	2.01939	0.081046	1.09127	12	P50518	Atp6v1e1	V-type proton ATPase subunit E 1	VATE1_MOUSE	24	-21.3432	0.786568	B	A	apical plasma membrane,cytoplasm,cytosol,endosome,microvillus,mitochondrion,proton-transporting two-sector ATPase complex, catalytic domain	ATPase binding,hydrolase activity,hydrogen-exporting ATPase activity, phosphorylative mechanism,proton-transporting ATPase activity, rotational mechanism	hydrogen ion transmembrane transport
A / C	Q9Z1G3	Q9Z1G3	0.168971	0.168971	0.00965026	2.01546	0.081046	1.09127	12	Q9Z1G3	Atp6v1c1	V-type proton ATPase subunit C 1	VATC1_MOUSE	35	12.4257	1.12426	A	C	apical part of cell,cytoplasm,cytoplasmic vesicle,plasma membrane,vacuolar proton-transporting V-type ATPase, V1 domain	hydrogen-exporting ATPase activity, phosphorylative mechanism,proton-transporting ATPase activity, rotational mechanism
A / C	P97384	P97384	0.108266	0.108266	0.00961226	2.01717	0.081046	1.09127	12	P97384	Anxa11	Annexin A11	ANX11_MOUSE	15	7.79317	1.07793	A	C	azurophil granule,collagen-containing extracellular matrix,cytoplasm,cytosol,melanosome,midbody,nuclear envelope,nucleoplasm,phagocytic vesicle,specific granule,spindle	calcium-dependent phospholipid binding,calcium-dependent protein binding,calcium ion binding,phosphatidylethanolamine binding,S100 protein binding	cytokinetic process,phagocytosis,response to calcium ion
B / C	P26516	P26516	-0.99446	0.99446	0.00987004	2.00568	0.0811823	1.09054	12	P26516	Psmd7	26S proteasome non-ATPase regulatory subunit 7	PSMD7_MOUSE	10	-49.8076	0.501924	B	C	nucleoplasm,proteasome complex,proteasome regulatory particle	isopeptidase activity,metallopeptidase activity,protein homodimerization activity	proteasome-mediated ubiquitin-dependent protein catabolic process
A / C	P62806	P62806	0.567517	0.567517	0.00978374	2.0095	0.0811823	1.09054	12	P62806	H4c16	Histone H4	H4_MOUSE	10	48.1971	1.48197	A	C	host cell nucleus,nuclear chromosome,nuclear nucleosome,nucleoplasm,nucleosome,nucleus,macromolecular complex	DNA binding,protein domain specific binding,protein heterodimerization activity	DNA replication-dependent nucleosome assembly,DNA replication-independent nucleosome assembly,DNA-templated transcription, initiation,negative regulation of megakaryocyte differentiation,nucleosome assembly
B / A	Q91XU3	Q91XU3	-0.442569	0.442569	0.00995294	2.00205	0.0811823	1.09054	12	Q91XU3	Pip4k2c	Phosphatidylinositol 5-phosphate 4-kinase type-2 gamma	PI42C_MOUSE	15	-26.4177	0.735823	B	A	autophagosome,endoplasmic reticulum,membrane	1-phosphatidylinositol-4-phosphate 5-kinase activity,1-phosphatidylinositol-5-phosphate 4-kinase activity,ATP binding,identical protein binding	positive regulation of autophagosome assembly,regulation of autophagy
A / C	P60335	P60335	-0.419422	0.419422	0.010201	1.99136	0.0811823	1.09054	12	P60335	Pcbp1	Poly(rC)-binding protein 1	PCBP1_MOUSE	11	-25.2276	0.747724	A	C	cytoplasm,cytoplasmic ribonucleoprotein granule,cytosol,nuclear speck,nucleoplasm,nucleus	RNA polymerase II transcription factor activity, sequence-specific DNA binding,mRNA 3'-UTR binding,mRNA binding,RNA binding,sequence-specific single stranded DNA binding,single-stranded DNA binding,translation activator activity	mRNA processing,positive regulation of transcription from RNA polymerase II promoter,regulation of gene expression,regulation of RNA metabolic process,viral RNA genome replication
B / A	P09103	P09103	-0.411805	0.411805	0.0100883	1.99618	0.0811823	1.09054	12	P09103	P4hb	Protein disulfide-isomerase	PDIA1_MOUSE	24	-24.8318	0.751682	B	A	cytoskeleton,cytosol,endoplasmic reticulum,endoplasmic reticulum chaperone complex,endoplasmic reticulum-Golgi intermediate compartment,endoplasmic reticulum lumen,external side of plasma membrane,lamellipodium,melanosome,procollagen-proline 4-dioxygenase complex,macromolecular complex	actin binding,enzyme binding,integrin binding,peptide disulfide oxidoreductase activity,procollagen-proline 4-dioxygenase activity,macromolecular complex binding,protein disulfide isomerase activity,protein heterodimerization activity	cell redox homeostasis,cellular response to hypoxia,cellular response to interleukin-7,peptidyl-proline hydroxylation to 4-hydroxy-L-proline,positive regulation of cell adhesion,positive regulation of substrate adhesion-dependent cell spreading,positive regulation of viral entry into host cell,protein folding,regulation of oxidative stress-induced intrinsic apoptotic signaling pathway,response to…
B / A	P59999	P59999	-0.278907	0.278907	0.0102067	1.99111	0.0811823	1.09054	12	P59999	Arpc4	Actin-related protein 2/3 complex subunit 4	ARPC4_MOUSE	10	-17.5785	0.824215	B	A	Arp2/3 protein complex,cell projection,cytoplasm,nucleus,site of double-strand break	actin filament binding,enzyme binding,protein binding, bridging,structural constituent of cytoskeleton	actin filament polymerization,Arp2/3 complex-mediated actin nucleation
A / C	Q9WV85	Q9WV85	0.27187	0.27187	0.0102097	1.99099	0.0811823	1.09054	12	Q9WV85	Nme3	Nucleoside diphosphate kinase 3	NDK3_MOUSE	5	20.7372	1.20737	A	C	mitochondrion	ATP binding,metal ion binding,nucleoside diphosphate kinase activity	CTP biosynthetic process,GTP biosynthetic process,UTP biosynthetic process
A / C	P24527	P24527	0.247505	0.247505	0.0102416	1.98963	0.0811823	1.09054	12	P24527	Lta4h	Leukotriene A-4 hydrolase	LKHA4_MOUSE	18	18.7153	1.18715	A	C	cytoplasm,cytosol,nucleoplasm,nucleus	aminopeptidase activity,epoxide hydrolase activity,leukotriene-A4 hydrolase activity,metalloaminopeptidase activity,zinc ion binding	cellular lipid metabolic process,cellular protein metabolic process,leukotriene biosynthetic process,leukotriene metabolic process,peptide catabolic process
A / C	Q9R1P0	Q9R1P0	0.239539	0.239539	0.0101996	1.99142	0.0811823	1.09054	12	Q9R1P0	Psma4	Proteasome subunit alpha type-4	PSA4_MOUSE	13	18.0615	1.18062	A	C	cytoplasm,cytosol,intracellular membrane-bounded organelle,nucleoplasm,nucleus,cytoplasmic mRNA processing body,proteasome complex,proteasome core complex,proteasome core complex, alpha-subunit complex	endopeptidase activity,threonine-type endopeptidase activity	proteasomal protein catabolic process,proteasomal ubiquitin-independent protein catabolic process,proteasome-mediated ubiquitin-dependent protein catabolic process
A / C	P61264	P61264	0.209303	0.209303	0.0098386	2.00707	0.0811823	1.09054	12	P61264	Stx1b	Syntaxin-1B	STX1B_MOUSE	21	15.6129	1.15613	A	C	axon,centrosome,cytoplasm,endomembrane system,integral component of membrane,integral component of presynaptic membrane,membrane,nuclear lamina,nucleoplasm,nucleus,plasma membrane,presynapse,presynaptic active zone membrane,presynaptic membrane,SNARE complex,synaptic vesicle	protein domain specific binding,protein kinase binding,receptor binding,SNAP receptor activity,SNARE binding	calcium ion-regulated exocytosis of neurotransmitter,exocytic insertion of neurotransmitter receptor to postsynaptic membrane,exocytosis,intracellular protein transport,negative regulation of macropinocytosis,negative regulation of neuron projection development,negative regulation of synaptic vesicle recycling,positive regulation of excitatory postsynaptic potential,positive regulation of neurotr…
A / C	O55142	O55142	0.202262	0.202262	0.0101037	1.99552	0.0811823	1.09054	12	O55142	Rpl35a	60S ribosomal protein L35a	RL35A_MOUSE	4	15.0501	1.1505	A	C	cytosolic large ribosomal subunit,mitochondrion	ribonucleoprotein complex binding,structural constituent of ribosome	cytoplasmic translation,ribosomal large subunit biogenesis,rRNA processing
B / C	Q8R1I1	Q8R1I1	-0.195049	0.195049	0.0101531	1.9934	0.0811823	1.09054	12	Q8R1I1	Uqcr10	Cytochrome b-c1 complex subunit 9	QCR9_MOUSE	3	-12.6457	0.873543	B	C	integral component of membrane,mitochondrial inner membrane,mitochondrial respiratory chain complex III,mitochondrion		aerobic respiration,mitochondrial electron transport, ubiquinol to cytochrome c,mitochondrial respiratory chain complex III assembly
A / C	Q91ZJ5	Q91ZJ5	0.193359	0.193359	0.0100799	1.99654	0.0811823	1.09054	12	Q91ZJ5	Ugp2	UTP--glucose-1-phosphate uridylyltransferase	UGPA_MOUSE	19	14.3423	1.14342	A	C	cytoplasm	glucose binding,identical protein binding,metal ion binding,pyrimidine ribonucleotide binding,UTP:glucose-1-phosphate uridylyltransferase activity	brain development,glucose 1-phosphate metabolic process,glycogen biosynthetic process,glycogen metabolic process,UDP-glucose metabolic process
A / C	Q9Z2D0	Q9Z2D0	0.159913	0.159913	0.0101821	1.99216	0.0811823	1.09054	12	Q9Z2D0	Mtmr9	Myotubularin-related protein 9	MTMR9_MOUSE	10	11.7219	1.11722	A	C	cytoplasm,cytosol,endoplasmic reticulum,perinuclear region of cytoplasm,macromolecular complex,ruffle membrane	enzyme regulator activity,phosphatidylinositol-3-phosphatase activity,protein phosphatase binding	endocytosis,negative regulation of autophagy,phosphatidylinositol dephosphorylation,positive regulation of phosphatase activity,protein stabilization,regulation of phosphatidylinositol dephosphorylation
B / C	Q3TDK6	Q3TDK6	-0.131867	0.131867	0.00984794	2.00665	0.0811823	1.09054	12	Q3TDK6	Rogdi	Protein rogdi homolog	ROGDI_MOUSE	17	-8.73502	0.91265	B	C	axon,dendrite,nuclear envelope,nucleus,perikaryon,presynapse,RAVE complex,synaptic vesicle		brain development,developmental process,hemopoiesis,neurogenesis,odontogenesis of dentin-containing tooth,positive regulation of cell proliferation,vacuolar acidification
A / C	Q8C079	Q8C079	0.410886	0.410886	0.0103357	1.98566	0.0813326	1.08974	12	Q8C079	Strip1	Striatin-interacting protein 1	STRP1_MOUSE	6	32.9502	1.3295	A	C	cytosol,nucleus	protein kinase binding,Rho GTPase binding	cortical actin cytoskeleton organization,regulation of cell morphogenesis
B / A	Q8BYI9	Q8BYI9	-0.398019	0.398019	0.0103067	1.98688	0.0813326	1.08974	12	Q8BYI9	Tnr	Tenascin-R	TENR_MOUSE	46	-24.1101	0.758899	B	A	cell surface,collagen-containing extracellular matrix,extracellular matrix,extracellular space,glutamatergic synapse,hippocampal mossy fiber to CA3 synapse,membrane raft,perineuronal net,perisynaptic extracellular matrix,Schaffer collateral - CA1 synapse	integrin binding,receptor binding,sphingolipid binding	associative learning,cell adhesion,extracellular matrix organization,locomotory exploration behavior,long-term synaptic potentiation,modulation of synaptic transmission,negative regulation of axon extension,negative regulation of axon extension involved in regeneration,negative regulation of cell adhesion,negative regulation of cell-cell adhesion,negative regulation of neuron projection developme…
B / A	P31938	P31938	-0.358828	0.358828	0.0103798	1.98381	0.081384	1.08946	12	P31938	Map2k1	Dual specificity mitogen-activated protein kinase kinase 1	MP2K1_MOUSE	18	-22.0202	0.779798	B	A	axon,cell cortex,cytosol,dendrite,dendrite cytoplasm,early endosome,endoplasmic reticulum,focal adhesion,glutamatergic synapse,Golgi apparatus,late endosome,microtubule organizing center,mitochondrion,nucleus,perikaryon,perinuclear region of cytoplasm,plasma membrane,postsynaptic density	ATP binding,MAP kinase kinase activity,MAP-kinase scaffold activity,mitogen-activated protein kinase kinase kinase binding,macromolecular complex binding,protein C-terminus binding,protein kinase binding,protein N-terminus binding,protein serine/threonine/tyrosine kinase activity,protein serine/threonine kinase activator activity,protein serine/threonine kinase activity,protein tyrosine kinase ac…	activation of MAPK activity,Bergmann glial cell differentiation,cell cycle arrest,cell motility,cell proliferation,cellular senescence,cerebellar cortex formation,epithelial cell proliferation involved in lung morphogenesis,ERK1 and ERK2 cascade,face development,glucose homeostasis,Golgi inheritance,heart development,keratinocyte differentiation,labyrinthine layer development,lung morphogenesis,m…
B / C	O35114	O35114	-0.375429	0.375429	0.0106112	1.97424	0.0828977	1.08146	12	O35114	Scarb2	Lysosome membrane protein 2	SCRB2_MOUSE	7	-22.9124	0.770876	B	C	endocytic vesicle membrane,integral component of membrane,lysosomal lumen,lysosomal membrane,plasma membrane	cargo receptor activity,chaperone binding,cholesterol binding,enzyme binding,phosphatidylcholine binding,phosphatidylserine binding,protein homodimerization activity,scavenger receptor activity	aminophospholipid transport,positive regulation of neuron projection development,protein targeting to lysosome,receptor-mediated endocytosis,regulation of cellular carbohydrate catabolic process,regulation of glucosylceramidase activity
A / C	P46096	P46096	0.33854	0.33854	0.0107447	1.96881	0.0834293	1.07868	12	P46096	Syt1	Synaptotagmin-1	SYT1_MOUSE	30	26.4476	1.26448	A	C	axon,chromaffin granule membrane,cytoplasm,dense core granule,excitatory synapse,exocytic vesicle,Golgi apparatus,hippocampal mossy fiber to CA3 synapse,integral component of synaptic vesicle membrane,intracellular organelle,neuron projection,neuron projection terminus,plasma membrane,presynaptic membrane,secretory granule,synaptic vesicle,synaptic vesicle membrane	calcium-dependent phospholipid binding,calcium-dependent protein binding,calcium ion binding,calcium ion sensor activity,calmodulin binding,clathrin binding,identical protein binding,low-density lipoprotein particle receptor binding,phosphatidylinositol-4,5-bisphosphate binding,phosphatidylserine binding,phospholipid binding,protein C-terminus binding,protein heterodimerization activity,SNARE bin…	brain development,calcium ion regulated exocytosis,calcium ion-regulated exocytosis of neurotransmitter,cellular response to calcium ion,detection of calcium ion,fast, calcium ion-dependent exocytosis of neurotransmitter,neurotransmitter secretion,positive regulation of calcium ion-dependent exocytosis,positive regulation of calcium ion-dependent exocytosis of neurotransmitter,positive regulation…
A / C	Q810J8	Q810J8	0.0276921	0.0276921	0.0107564	1.96833	0.0834293	1.07868	12	Q810J8	Zfyve1	Zinc finger FYVE domain-containing protein 1	ZFYV1_MOUSE	4	1.93801	1.01938	A	C	autophagosome,endoplasmic reticulum,endoplasmic reticulum membrane,extrinsic component of omegasome membrane,Golgi apparatus,Golgi stack,lipid particle,ER-mitochondrion membrane contact site,mitochondrion,omegasome,perinuclear region of cytoplasm,pre-autophagosomal structure	1-phosphatidylinositol binding,metal ion binding,phosphatidylinositol-3,4,5-trisphosphate binding,phosphatidylinositol-3,4-bisphosphate binding,phosphatidylinositol-3-phosphate binding	cellular response to starvation,lipid droplet formation,macroautophagy,negative regulation of phosphatase activity
B / C	Q80UM7	Q80UM7	-0.529851	0.529851	0.0108266	1.96551	0.0836738	1.07741	12	Q80UM7	Mogs	Mannosyl-oligosaccharide glucosidase	MOGS_MOUSE	6	-30.7374	0.692626	B	C	endoplasmic reticulum,endoplasmic reticulum membrane,integral component of membrane	mannosyl-oligosaccharide glucosidase activity	oligosaccharide metabolic process,protein N-linked glycosylation
A / C	P62918	P62918	0.616331	0.616331	0.0111088	1.95433	0.0841363	1.07502	12	P62918	Rpl8	60S ribosomal protein L8	RL8_MOUSE	7	53.2972	1.53297	A	C	cytosolic large ribosomal subunit,polysomal ribosome,postsynapse,postsynaptic density,synapse	5.8S rRNA binding,RNA binding,structural constituent of ribosome	cellular response to nerve growth factor stimulus,cytoplasmic translation
B / A	P36552	P36552	-0.592613	0.592613	0.0110876	1.95516	0.0841363	1.07502	12	P36552	Cpox	Oxygen-dependent coproporphyrinogen-III oxidase, mitochondrial	HEM6_MOUSE	9	-33.6859	0.663141	B	A	cytoplasm,cytosol,membrane,mitochondrial inner membrane,mitochondrial intermembrane space,mitochondrion	coproporphyrinogen oxidase activity,identical protein binding,protein homodimerization activity,sodium:potassium-exchanging ATPase activity,structural constituent of eye lens	heme biosynthetic process,potassium ion transport,protoporphyrinogen IX biosynthetic process,response to arsenic-containing substance,response to insecticide,response to iron ion,response to lead ion,response to methylmercury,sodium ion transport
A / C	P50518	P50518	0.411356	0.411356	0.0111197	1.95391	0.0841363	1.07502	12	P50518	Atp6v1e1	V-type proton ATPase subunit E 1	VATE1_MOUSE	24	32.9935	1.32994	A	C	apical plasma membrane,cytoplasm,cytosol,endosome,microvillus,mitochondrion,proton-transporting two-sector ATPase complex, catalytic domain	ATPase binding,hydrolase activity,hydrogen-exporting ATPase activity, phosphorylative mechanism,proton-transporting ATPase activity, rotational mechanism	hydrogen ion transmembrane transport
B / C	Q99KP3	Q99KP3	0.359755	0.359755	0.0110467	1.95677	0.0841363	1.07502	12	Q99KP3	Cryl1	Lambda-crystallin homolog	CRYL1_MOUSE	12	28.3208	1.28321	B	C	cytosol	3-hydroxyacyl-CoA dehydrogenase activity,L-gulonate 3-dehydrogenase activity,NAD+ binding,oxidoreductase activity, acting on the CH-OH group of donors, NAD or NADP as acceptor,protein homodimerization activity	fatty acid metabolic process
B / C	Q8BGD5	Q8BGD5	0.357506	0.357506	0.0110633	1.95612	0.0841363	1.07502	12	Q8BGD5	Cpt1c	Carnitine O-palmitoyltransferase 1, brain isoform	CPT1C_MOUSE	15	28.1209	1.28121	B	C	AMPA glutamate receptor complex,axon,dendrite,endoplasmic reticulum,endoplasmic reticulum membrane,mitochondrial outer membrane,mitochondrion,synapse	carnitine O-palmitoyltransferase activity	carnitine metabolic process,fatty acid beta-oxidation,fatty acid metabolic process
B / C	Q80V42	Q80V42	-0.329369	0.329369	0.0111108	1.95425	0.0841363	1.07502	12	Q80V42	Cpm	Carboxypeptidase M	CBPM_MOUSE	9	-20.4115	0.795885	B	C	anchored component of membrane,extracellular space,plasma membrane	metallocarboxypeptidase activity,zinc ion binding	peptide metabolic process,protein processing
B / C	Q8BKC5	Q8BKC5	0.286603	0.286603	0.0112216	1.94994	0.0846117	1.07257	12	Q8BKC5	Ipo5	Importin-5	IPO5_MOUSE	31	21.9765	1.21976	B	C	cytoplasm,nucleus	nuclear import signal receptor activity,nuclear localization sequence binding,Ran GTPase binding	cellular response to amino acid stimulus,NLS-bearing protein import into nucleus,positive regulation of protein import into nucleus,protein import into nucleus,ribosomal protein import into nucleus
A / C	K1C10_HUMAN	K1C10_HUMAN	-1.57417	1.57417	0.0128515		0.0853429		12	K1C10_HUMAN	NaN	NaN	NaN	30	-66.4164	0.335836	A	C
B / A	K2C1_HUMAN	K2C1_HUMAN	1.20912	1.20912	0.0129388		0.0853429		12	K2C1_HUMAN	NaN	NaN	NaN	41	131.196	2.31196	B	A
A / C	Q99KX1	Q99KX1	1.17178	1.17178	0.0130536	1.88427	0.0853429	1.06883	12	Q99KX1	Mlf2	Myeloid leukemia factor 2	MLF2_MOUSE	7	125.29	2.2529	A	C	cytoplasm,nucleus		regulation of transcription, DNA-templated
B / A	Q8VE88	Q8VE88	-1.03178	1.03178	0.0122332		0.0853429		12	Q8VE88	Fam114a2	Protein FAM114A2	F1142_MOUSE	7	-51.0893	0.489107	B	A
A / C	P45591	P45591	-0.877573	0.877573	0.011616	1.93494	0.0853429	1.06883	12	P45591	Cfl2	Cofilin-2	COF2_MOUSE	10	-45.5718	0.544282	A	C	actin cytoskeleton,cortical actin cytoskeleton,cytoplasm,I band,nuclear matrix,Z disc	actin filament binding	actin filament depolymerization,actin filament fragmentation,actin filament organization,actin filament severing,cell motility,muscle cell cellular homeostasis,positive regulation of actin filament depolymerization,sarcomere organization,skeletal muscle tissue development
B / A	Q8CIB5	Q8CIB5	0.872448	0.872448	0.0133635	1.87408	0.0853429	1.06883	12	Q8CIB5	Fermt2	Fermitin family homolog 2	FERM2_MOUSE	16	83.0767	1.83077	B	A	cell cortex,cell-substrate junction,cell surface,cytoplasm,cytoskeleton,extrinsic component of cytoplasmic side of plasma membrane,focal adhesion,I band,lamellipodium membrane,nucleoplasm,nucleus	actin filament binding,integrin binding,phosphatidylinositol-3,4,5-trisphosphate binding	cell-matrix adhesion,focal adhesion assembly,integrin activation,integrin-mediated signaling pathway,protein localization to membrane,regulation of cell shape,substrate adhesion-dependent cell spreading,transforming growth factor beta receptor signaling pathway,Wnt signaling pathway
A / C	Q8CIB5	Q8CIB5	-0.837783	0.837783	0.0125305	1.90203	0.0853429	1.06883	12	Q8CIB5	Fermt2	Fermitin family homolog 2	FERM2_MOUSE	16	-44.0497	0.559503	A	C	cell cortex,cell-substrate junction,cell surface,cytoplasm,cytoskeleton,extrinsic component of cytoplasmic side of plasma membrane,focal adhesion,I band,lamellipodium membrane,nucleoplasm,nucleus	actin filament binding,integrin binding,phosphatidylinositol-3,4,5-trisphosphate binding	cell-matrix adhesion,focal adhesion assembly,integrin activation,integrin-mediated signaling pathway,protein localization to membrane,regulation of cell shape,substrate adhesion-dependent cell spreading,transforming growth factor beta receptor signaling pathway,Wnt signaling pathway
A / C	Q14BB9	Q14BB9	0.837018	0.837018	0.0124015	1.90653	0.0853429	1.06883	12	Q14BB9	Map6d1	MAP6 domain-containing protein 1	MA6D1_MOUSE	3	78.6354	1.78635	A	C	cis-Golgi network,Golgi-associated vesicle,microtubule	calmodulin binding,microtubule binding	cytoskeleton-dependent intracellular transport,microtubule cytoskeleton organization,negative regulation of microtubule depolymerization,N-terminal peptidyl-L-cysteine N-palmitoylation,regulation of microtubule cytoskeleton organization
B / A	P36916	P36916	-0.784132	0.784132	0.0123569		0.0853429		12	P36916	Gnl1	Guanine nucleotide-binding protein-like 1	GNL1_MOUSE	16	-41.9299	0.580701	B	A		GTPase activity,GTP binding	cellular response to DNA damage stimulus
B / A	Q91W53	Q91W53	-0.77436	0.77436	0.0133708	1.87384	0.0853429	1.06883	12	Q91W53	Golga7	Golgin subfamily A member 7	GOGA7_MOUSE	4	-41.5352	0.584648	B	A	Golgi membrane,Golgi stack,intrinsic component of Golgi membrane,palmitoyltransferase complex		Golgi to plasma membrane protein transport,Golgi to plasma membrane transport,peptidyl-L-cysteine S-palmitoylation,protein stabilization,protein targeting to membrane
B / A	P47962	P47962	-0.755251	0.755251	0.0132853	1.87663	0.0853429	1.06883	12	P47962	Rpl5	60S ribosomal protein L5	RL5_MOUSE	9	-40.7557	0.592443	B	A	aminoacyl-tRNA synthetase multienzyme complex,cytoplasm,cytosol,cytosolic large ribosomal subunit,cytosolic ribosome,endoplasmic reticulum,nucleolus,nucleoplasm,nucleus,postsynaptic density,macromolecular complex,ribonucleoprotein complex,synapse	5S rRNA binding,mRNA 3'-UTR binding,mRNA 5'-UTR binding,mRNA binding,RNA binding,structural constituent of ribosome,ubiquitin ligase inhibitor activity,ubiquitin protein ligase binding	cellular response to inorganic substance,negative regulation of protein neddylation,negative regulation of protein ubiquitination involved in ubiquitin-dependent protein catabolic process,negative regulation of ubiquitin protein ligase activity,positive regulation of gene expression,positive regulation of isoleucine-tRNA ligase activity,positive regulation of methionine-tRNA ligase activity,posit…
B / A	Q00612	Q00612	-0.621999	0.621999	0.0128809	1.89005	0.0853429	1.06883	12	Q00612	G6pdx	Glucose-6-phosphate 1-dehydrogenase X	G6PD1_MOUSE	20	-35.023	0.64977	B	A	centriolar satellite,cytoplasm,cytoplasmic side of plasma membrane,cytosol,intracellular membrane-bounded organelle,nucleus	carbohydrate binding,glucose-6-phosphate dehydrogenase activity,glucose binding,identical protein binding,NADP binding,protein homodimerization activity	angiotensin mediated vasoconstriction involved in regulation of systemic arterial blood pressure,vasodilation by angiotensin involved in regulation of systemic arterial blood pressure,cellular response to oxidative stress,cholesterol biosynthetic process,cytokine production,erythrocyte development,erythrocyte maturation,glucose 6-phosphate metabolic process,glucose metabolic process,glutathione m…
B / A	P16388	P16388	-0.527871	0.527871	0.0129381	1.88813	0.0853429	1.06883	12	P16388	Kcna1	Potassium voltage-gated channel subfamily A member 1	KCNA1_MOUSE	8	-30.6422	0.693578	B	A	apical plasma membrane,axon,axon terminus,calyx of Held,cell junction,cell surface,cytoplasmic vesicle,cytosol,dendrite,endoplasmic reticulum,glutamatergic synapse,integral component of membrane,integral component of plasma membrane,integral component of postsynaptic membrane,integral component of presynaptic membrane,juxtaparanode region of axon,neuronal cell body,paranode region of axon,perikar…	delayed rectifier potassium channel activity,disordered domain specific binding,voltage-gated ion channel activity involved in regulation of postsynaptic membrane potential,voltage-gated ion channel activity involved in regulation of presynaptic membrane potential,voltage-gated potassium channel activity	brain development,cell communication by electrical coupling,cellular protein localization,cellular response to magnesium ion,detection of mechanical stimulus involved in sensory perception of pain,detection of mechanical stimulus involved in sensory perception of touch,hippocampus development,magnesium ion homeostasis,neuroblast proliferation,neuromuscular process,neuronal action potential,neuron…
B / A	Q78IK2	Q78IK2	-0.524912	0.524912	0.0117169	1.93119	0.0853429	1.06883	12	Q78IK2	Atp5mk	ATP synthase membrane subunit K, mitochondrial	ATPMK_MOUSE	4	-30.4998	0.695002	B	A	integral component of membrane,mitochondrial inner membrane,mitochondrial proton-transporting ATP synthase complex,mitochondrion
B / C	Q9CQQ7	Q9CQQ7	-0.494467	0.494467	0.013175	1.88025	0.0853429	1.06883	12	Q9CQQ7	Atp5pb	ATP synthase F(0) complex subunit B1, mitochondrial	AT5F1_MOUSE	20	-29.0176	0.709824	B	C	mitochondrial inner membrane,mitochondrial proton-transporting ATP synthase complex,mitochondrial proton-transporting ATP synthase complex, coupling factor F(o),mitochondrion,myelin sheath,nucleoplasm	macromolecular complex binding,proton-transporting ATP synthase activity, rotational mechanism	ATP synthesis coupled proton transport,mitochondrial ATP synthesis coupled proton transport
B / C	P26040	P26040	0.431954	0.431954	0.0132939	1.87635	0.0853429	1.06883	12	P26040	Ezr	Ezrin	EZRI_MOUSE	13	34.906	1.34906	B	C	actin cytoskeleton,actin filament,apical part of cell,apical plasma membrane,astrocyte projection,basolateral plasma membrane,brush border,cell body,cell cortex,cell periphery,cell projection,cell tip,ciliary basal body,cytoplasm,cytoplasmic side of apical plasma membrane,cytosol,endosome,extrinsic component of membrane,fibrillar center,filopodium,focal adhesion,immunological synapse,invadopodium…	actin binding,actin filament binding,ATPase binding,cell adhesion molecule binding,disordered domain specific binding,identical protein binding,microtubule binding,macromolecular complex binding,protein C-terminus binding,protein domain specific binding,protein kinase A binding,protein kinase A catalytic subunit binding,protein kinase A regulatory subunit binding,S100 protein binding	actin cytoskeleton reorganization,actin filament bundle assembly,astral microtubule organization,cellular protein complex localization,cellular response to cAMP,cortical microtubule organization,establishment of centrosome localization,establishment of endothelial barrier,establishment or maintenance of apical/basal cell polarity,filopodium assembly,intestinal D-glucose absorption,leukocyte cell-…
A / C	P15105	P15105	-0.426353	0.426353	0.0128116	1.8924	0.0853429	1.06883	12	P15105	Glul	Glutamine synthetase	GLNA_MOUSE	23	-25.5859	0.744141	A	C	axon terminus,cell body,cell projection,cytoplasm,cytosol,glial cell projection,intracellular membrane-bounded organelle,mitochondrion,myelin sheath,neuron projection,perikaryon,plasma membrane,macromolecular complex,rough endoplasmic reticulum	ATP binding,dynein light chain binding,glutamate-ammonia ligase activity,glutamate binding,identical protein binding,magnesium ion binding,manganese ion binding,protein-cysteine S-palmitoyltransferase activity	ammonia assimilation cycle,angiogenesis,cell proliferation,cellular response to starvation,glutamate metabolic process,glutamine biosynthetic process,positive regulation of epithelial cell proliferation,positive regulation of insulin secretion,positive regulation of synaptic transmission, glutamatergic,protein palmitoylation,regulation of endothelial cell migration,regulation of protein localizat…
B / A	Q80XI4	Q80XI4	-0.405699	0.405699	0.0121092	1.91688	0.0853429	1.06883	12	Q80XI4	Pip4k2b	Phosphatidylinositol 5-phosphate 4-kinase type-2 beta	PI42B_MOUSE	12	-24.5129	0.754871	B	A	autophagosome,endoplasmic reticulum membrane,nucleoplasm,plasma membrane	1-phosphatidylinositol-4-phosphate 5-kinase activity,1-phosphatidylinositol-5-phosphate 4-kinase activity,ATP binding,protein homodimerization activity	phosphatidylinositol metabolic process,positive regulation of autophagosome assembly,regulation of autophagy
B / A	P63328	P63328	-0.391315	0.391315	0.0128696	1.89044	0.0853429	1.06883	12	P63328	Ppp3ca	Protein phosphatase 3 catalytic subunit alpha	PP2BA_MOUSE	18	-23.7566	0.762434	B	A	calcineurin complex,cytoplasm,cytoplasmic side of plasma membrane,cytosol,dendritic spine,glutamatergic synapse,mitochondrion,nucleoplasm,nucleus,plasma membrane,sarcolemma,Schaffer collateral - CA1 synapse,slit diaphragm,synapse,Z disc	ATPase binding,calcium-dependent protein serine/threonine phosphatase activity,calmodulin binding,calmodulin-dependent protein phosphatase activity,cyclosporin A binding,drug binding,enzyme binding,metal ion binding,phosphoprotein phosphatase activity,macromolecular complex binding,protein dimerization activity,protein serine/threonine phosphatase activity	aging,brain development,calcineurin-mediated signaling,calcineurin-NFAT signaling cascade,calcium ion transport,calcium-mediated signaling,cardiac muscle hypertrophy in response to stress,cellular response to drug,cellular response to glucose stimulus,dephosphorylation,excitatory postsynaptic potential,G1/S transition of mitotic cell cycle,modulation of synaptic transmission,multicellular organis…
B / A	Q8JZQ9	Q8JZQ9	0.387573	0.387573	0.0119887	1.92123	0.0853429	1.06883	12	Q8JZQ9	Eif3b	Eukaryotic translation initiation factor 3 subunit B	EIF3B_MOUSE	19	30.8191	1.30819	B	A	eukaryotic 43S preinitiation complex,eukaryotic 48S preinitiation complex,eukaryotic translation initiation factor 3 complex,eukaryotic translation initiation factor 3 complex, eIF3m	RNA binding,translation initiation factor activity,translation initiation factor binding	formation of cytoplasmic translation initiation complex,IRES-dependent viral translational initiation,regulation of translational initiation,translational initiation,viral translational termination-reinitiation
B / A	Q91W43	Q91W43	-0.374544	0.374544	0.0127664	1.89393	0.0853429	1.06883	12	Q91W43	Gldc	Glycine dehydrogenase (decarboxylating), mitochondrial	GCSP_MOUSE	7	-22.8651	0.771349	B	A	glycine cleavage complex,mitochondrion,nucleoplasm,plasma membrane	enzyme binding,glycine binding,glycine dehydrogenase (decarboxylating) activity,lyase activity,protein homodimerization activity,pyridoxal binding,pyridoxal phosphate binding	cellular response to leukemia inhibitory factor,glycine catabolic process,glycine decarboxylation via glycine cleavage system,macromolecular complex assembly,response to lipoic acid,response to methylamine
B / A	Q9CQR4	Q9CQR4	-0.372529	0.372529	0.0122047	1.91347	0.0853429	1.06883	12	Q9CQR4	Acot13	Acyl-coenzyme A thioesterase 13	ACO13_MOUSE	6	-22.7573	0.772427	B	A	cytosol,mitochondrion,nucleus,spindle	acyl-CoA hydrolase activity	negative regulation of cold-induced thermogenesis,protein homotetramerization
B / C	Q5XJY5	Q5XJY5	0.366962	0.366962	0.0134409	1.87157	0.0853429	1.06883	12	Q5XJY5	Arcn1	Coatomer subunit delta	COPD_MOUSE	15	28.9634	1.28963	B	C	COPI-coated vesicle,COPI vesicle coat,cytosol,endoplasmic reticulum,Golgi apparatus,Golgi membrane		adult locomotory behavior,cerebellar Purkinje cell layer maturation,ER to Golgi vesicle-mediated transport,Golgi localization,Golgi vesicle transport,pigmentation,protein transport,retrograde vesicle-mediated transport, Golgi to ER
B / A	Q9CQJ8	Q9CQJ8	-0.351486	0.351486	0.0116672	1.93303	0.0853429	1.06883	12	Q9CQJ8	Ndufb9	NADH dehydrogenase [ubiquinone] 1 beta subcomplex subunit 9	NDUB9_MOUSE	9	-21.6224	0.783776	B	A	mitochondrial inner membrane,mitochondrial respiratory chain complex I,mitochondrion		mitochondrial electron transport, NADH to ubiquinone,mitochondrial respiratory chain complex I assembly
B / A	Q61029	Q61029	-0.345291	0.345291	0.0133165	1.87561	0.0853429	1.06883	12	Q61029	Tmpo	Lamina-associated polypeptide 2, isoforms beta/delta/epsilon/gamma	LAP2B_MOUSE	9	-21.2851	0.787149	B	A	chromatin,integral component of membrane,nuclear envelope,nuclear inner membrane,nuclear membrane,nucleus	DNA binding	regulation of transcription, DNA-templated
A / C	Q0VE82	Q0VE82	-0.334171	0.334171	0.012143	1.91568	0.0853429	1.06883	12	Q0VE82	Cpne7	Copine-7	CPNE7_MOUSE	20	-20.676	0.79324	A	C	cytoplasm,nucleus,plasma membrane	calcium-dependent phospholipid binding,metal ion binding	cellular response to calcium ion
A / C	Q9CXS4	Q9CXS4	0.331707	0.331707	0.0134096	1.87258	0.0853429	1.06883	12	Q9CXS4	Cenpv	Centromere protein V	CENPV_MOUSE	11	25.8502	1.2585	A	C	condensed chromosome kinetochore,cytosol,kinetochore,microtubule cytoskeleton,midbody,nucleoplasm,nucleus,spindle midzone	carbon-sulfur lyase activity,metal ion binding	ameboidal-type cell migration,cell cycle,cell division,centromere complex assembly,pericentric heterochromatin assembly,positive regulation of cytokinesis,regulation of chromosome organization
B / C	Q9Z1Z2	Q9Z1Z2	0.328519	0.328519	0.0129581	1.88746	0.0853429	1.06883	12	Q9Z1Z2	Strap	Serine-threonine kinase receptor-associated protein	STRAP_MOUSE	17	25.5723	1.25572	B	C	cytoplasm,cytosol,nucleus,SMN complex,SMN-Sm protein complex	RNA binding,receptor binding	maintenance of gastrointestinal epithelium,negative regulation of epithelial cell migration,negative regulation of epithelial cell proliferation,negative regulation of epithelial to mesenchymal transition,negative regulation of pathway-restricted SMAD protein phosphorylation,negative regulation of transcription from RNA polymerase II promoter,negative regulation of transforming growth factor beta…
A / C	S4R2T7	S4R2T7	0.32628	0.32628	0.0120809		0.0853429		12	S4R2T7	Ank2	Ankyrin 2, brain (Fragment)	S4R2T7_MOUSE	2	25.3777	1.25378	A	C
B / A	Q99K85	Q99K85	-0.304049	0.304049	0.012457	1.90459	0.0853429	1.06883	12	Q99K85	Psat1	Phosphoserine aminotransferase	SERC_MOUSE	18	-19.0024	0.809976	B	A	cytoplasm,cytosol	identical protein binding,O-phospho-L-serine:2-oxoglutarate aminotransferase activity,pyridoxal phosphate binding	L-serine biosynthetic process
B / A	Q5XG69	Q5XG69	0.303458	0.303458	0.0134482	1.87134	0.0853429	1.06883	12	Q5XG69	Fam169a	Soluble lamin-associated protein of 75 kDa	F169A_MOUSE	4	23.4099	1.2341	B	A	nuclear inner membrane
B / A	Q8C522	Q8C522	-0.302452	0.302452	0.0128375	1.89152	0.0853429	1.06883	12	Q8C522	Endod1	Endonuclease domain-containing 1 protein	ENDD1_MOUSE	10	-18.9127	0.810873	B	A	extracellular region	endonuclease activity,metal ion binding,nucleic acid binding
A / C	P48036	P48036	0.275399	0.275399	0.0116617	1.93324	0.0853429	1.06883	12	P48036	Anxa5	Annexin A5	ANXA5_MOUSE	22	21.0329	1.21033	A	C	axon terminus,cell projection,collagen-containing extracellular matrix,cytoplasm,cytosol,dendrite,endoplasmic reticulum,endothelial microparticle,external side of plasma membrane,extracellular space,intercalated disc,neuronal cell body,nucleus,perikaryon,plasma membrane,sarcolemma,synaptic vesicle,Z disc	calcium-dependent phospholipid binding,calcium ion binding,calcium-transporting ATPase activity,identical protein binding,peptide hormone binding,receptor tyrosine kinase binding	blood coagulation,cellular response to gonadotropin-releasing hormone,negative regulation of blood coagulation,negative regulation of prolactin secretion,positive regulation of apoptotic process,regulation of flagellated sperm motility,response to calcium ion,response to organic substance
B / A	Q8R164	Q8R164	-0.274863	0.274863	0.0119232	1.92361	0.0853429	1.06883	12	Q8R164	Bphl	Valacyclovir hydrolase	BPHL_MOUSE	13	-17.3471	0.826529	B	A	mitochondrion	hydrolase activity
B / C	Q9CPY7	Q9CPY7	-0.274636	0.274636	0.0122235	1.91281	0.0853429	1.06883	12	Q9CPY7	Lap3	Cytosol aminopeptidase	AMPL_MOUSE	24	-17.3341	0.826659	B	C	cytosol,midbody,mitochondrion,nucleoplasm,trans-Golgi network	aminopeptidase activity,manganese ion binding,metalloexopeptidase activity,peptidase activity
B / A	Q99KI0	Q99KI0	-0.273207	0.273207	0.0121899	1.914	0.0853429	1.06883	12	Q99KI0	Aco2	Aconitate hydratase, mitochondrial	ACON_MOUSE	44	-17.2522	0.827478	B	A	cytosol,mitochondrion,myelin sheath	3 iron, 4 sulfur cluster binding,4 iron, 4 sulfur cluster binding,aconitate hydratase activity,citrate dehydratase activity,iron ion binding	citrate metabolic process,isocitrate metabolic process,liver development,response to isolation stress,tricarboxylic acid cycle
B / A	Q9CQ22	Q9CQ22	-0.269946	0.269946	0.0120316	1.91968	0.0853429	1.06883	12	Q9CQ22	Lamtor1	Ragulator complex protein LAMTOR1	LTOR1_MOUSE	5	-17.065	0.82935	B	A	late endosome membrane,lysosomal membrane,lysosome,membrane raft,plasma membrane,Ragulator complex	GTPase binding,guanyl-nucleotide exchange factor activity,binding, bridging	cellular protein localization,cellular response to amino acid stimulus,cholesterol homeostasis,endosomal transport,endosome organization,lysosome localization,lysosome organization,positive regulation of MAPK cascade,positive regulation of TOR signaling,regulation of cell growth,regulation of cholesterol efflux,regulation of cholesterol esterification,regulation of cholesterol import,regulation o…
A / C	Q04447	Q04447	0.269655	0.269655	0.0134264	1.87204	0.0853429	1.06883	12	Q04447	Ckb	Creatine kinase B-type	KCRB_MOUSE	22	20.5519	1.20552	A	C	cytosol,dendrite,extracellular space,mitochondrion,myelin sheath,neuronal cell body,nucleus	ATP binding,creatine kinase activity,kinase activity,ubiquitin protein ligase binding	cellular chloride ion homeostasis,cerebellum development,phosphocreatine biosynthetic process
B / A	P61264	P61264	-0.26747	0.26747	0.0122212	1.91289	0.0853429	1.06883	12	P61264	Stx1b	Syntaxin-1B	STX1B_MOUSE	21	-16.9225	0.830775	B	A	axon,centrosome,cytoplasm,endomembrane system,integral component of membrane,integral component of presynaptic membrane,membrane,nuclear lamina,nucleoplasm,nucleus,plasma membrane,presynapse,presynaptic active zone membrane,presynaptic membrane,SNARE complex,synaptic vesicle	protein domain specific binding,protein kinase binding,receptor binding,SNAP receptor activity,SNARE binding	calcium ion-regulated exocytosis of neurotransmitter,exocytic insertion of neurotransmitter receptor to postsynaptic membrane,exocytosis,intracellular protein transport,negative regulation of macropinocytosis,negative regulation of neuron projection development,negative regulation of synaptic vesicle recycling,positive regulation of excitatory postsynaptic potential,positive regulation of neurotr…
A / C	P41105	P41105	0.258712	0.258712	0.0119537	1.9225	0.0853429	1.06883	12	P41105	Rpl28	60S ribosomal protein L28	RL28_MOUSE	6	19.641	1.19641	A	C	cell body,cytoplasmic ribonucleoprotein granule,cytosolic large ribosomal subunit,dendrite	structural constituent of ribosome	translation
B / A	Q9JIG8	Q9JIG8	-0.254105	0.254105	0.0120899	1.91758	0.0853429	1.06883	12	Q9JIG8	Praf2	PRA1 family protein 2	PRAF2_MOUSE	3	-16.1493	0.838507	B	A	endosome membrane,integral component of membrane,membrane		protein transport
A / C	Q9CQW1	Q9CQW1	0.244474	0.244474	0.0123119	1.90968	0.0853429	1.06883	12	Q9CQW1	Ykt6	Synaptobrevin homolog YKT6	YKT6_MOUSE	10	18.4661	1.18466	A	C	apical dendrite,basilar dendrite,cytoplasm,cytoplasmic vesicle membrane,cytosol,endoplasmic reticulum,endosome,Golgi apparatus,Golgi membrane,integral component of plasma membrane,membrane,mitochondrion,neuronal cell body,SNARE complex	protein-cysteine S-palmitoyltransferase activity,SNAP receptor activity	ER to Golgi vesicle-mediated transport,protein transport,retrograde transport, endosome to Golgi,vesicle docking involved in exocytosis,vesicle targeting
B / C	Q9ERS2	Q9ERS2	-0.241629	0.241629	0.0121038	1.91708	0.0853429	1.06883	12	Q9ERS2	Ndufa13	NADH dehydrogenase [ubiquinone] 1 alpha subcomplex subunit 13	NDUAD_MOUSE	10	-15.421	0.84579	B	C	cytoplasm,integral component of membrane,mitochondrial inner membrane,mitochondrial membrane,mitochondrial respiratory chain,mitochondrial respiratory chain complex I,mitochondrion,nucleoplasm,nucleus	ATP binding,NADH dehydrogenase (ubiquinone) activity,NADH dehydrogenase activity	apoptotic signaling pathway,cellular response to interferon-beta,cellular response to retinoic acid,extrinsic apoptotic signaling pathway,mitochondrial respiratory chain complex I assembly,negative regulation of cell growth,negative regulation of intrinsic apoptotic signaling pathway,negative regulation of transcription, DNA-templated,positive regulation of cysteine-type endopeptidase activity in…
B / A	Q80UM7	Q80UM7	-0.23849	0.23849	0.0117494	1.92998	0.0853429	1.06883	12	Q80UM7	Mogs	Mannosyl-oligosaccharide glucosidase	MOGS_MOUSE	6	-15.2368	0.847632	B	A	endoplasmic reticulum,endoplasmic reticulum membrane,integral component of membrane	mannosyl-oligosaccharide glucosidase activity	oligosaccharide metabolic process,protein N-linked glycosylation
B / C	P16330	P16330	-0.21733	0.21733	0.012748	1.89456	0.0853429	1.06883	12	P16330	Cnp	2',3'-cyclic-nucleotide 3'-phosphodiesterase	CN37_MOUSE	38	-13.9844	0.860156	B	C	cell projection,cytoplasm,cytosol,extracellular space,melanosome,membrane,microtubule,microvillus,mitochondrial inner membrane,mitochondrial outer membrane,myelin sheath,myelin sheath abaxonal region,myelin sheath adaxonal region,nucleoplasm,perinuclear region of cytoplasm,plasma membrane,pseudopodium	2',3'-cyclic-nucleotide 3'-phosphodiesterase activity,cyclic nucleotide binding,RNA binding	adult locomotory behavior,aging,axonogenesis,cyclic nucleotide catabolic process,forebrain development,microtubule cytoskeleton organization,oligodendrocyte differentiation,regulation of mitochondrial membrane permeability,response to lipopolysaccharide,response to toxic substance
B / C	Q9JI91	Q9JI91	-0.213997	0.213997	0.0127245	1.89536	0.0853429	1.06883	12	Q9JI91	Actn2	Alpha-actinin-2	ACTN2_MOUSE	34	-13.7854	0.862146	B	C	cortical actin cytoskeleton,filopodium,focal adhesion,glutamatergic synapse,postsynaptic density, intracellular component,postsynaptic density membrane,sarcomere,striated muscle thin filament,Z disc	actin filament binding,calcium ion binding,cytoskeletal protein binding,FATZ binding,identical protein binding,ion channel binding,LIM domain binding,ligand-dependent nuclear receptor transcription coactivator activity,phosphatidylinositol-4,5-bisphosphate binding,protein domain specific binding,protein binding, bridging,thyroid hormone receptor coactivator activity,titin binding,titin Z domain b…	actin filament uncapping,cardiac muscle cell development,focal adhesion assembly,microspike assembly,muscle contraction,negative regulation of potassium ion transmembrane transporter activity,negative regulation of potassium ion transport,negative regulation of protein localization to cell surface,phospholipase C-activating angiotensin-activated signaling pathway,positive regulation of cation cha…
A / C	P58389	P58389	0.206416	0.206416	0.0115615	1.93698	0.0853429	1.06883	12	P58389	Ptpa	Serine/threonine-protein phosphatase 2A activator	PTPA_MOUSE	10	15.3818	1.15382	A	C	calcium channel complex,cytoplasm,nucleoplasm,nucleus,protein phosphatase type 2A complex	ATPase activity,ATP binding,peptidyl-prolyl cis-trans isomerase activity,protein homodimerization activity,protein phosphatase 2A binding,protein phosphatase regulator activity,protein tyrosine phosphatase activator activity,receptor binding	mitotic spindle organization,negative regulation of phosphoprotein phosphatase activity,negative regulation of protein dephosphorylation,positive regulation of apoptotic process,positive regulation of phosphoprotein phosphatase activity,positive regulation of protein dephosphorylation,regulation of phosphoprotein phosphatase activity
B / A	P08249	P08249	-0.204352	0.204352	0.0117808	1.92882	0.0853429	1.06883	12	P08249	Mdh2	Malate dehydrogenase, mitochondrial	MDHM_MOUSE	17	-13.2072	0.867928	B	A	cytoplasm,membrane,mitochondrial inner membrane,mitochondrial matrix,mitochondrion,myelin sheath	L-malate dehydrogenase activity,malate dehydrogenase (NADP+) activity,malate dehydrogenase activity,protein homodimerization activity,protein self-association	aerobic respiration,carbohydrate metabolic process,malate metabolic process,NADH metabolic process,oxaloacetate metabolic process,tricarboxylic acid cycle
A / C	P28738	P28738	0.161037	0.161037	0.0127279	1.89524	0.0853429	1.06883	12	P28738	Kif5c	Kinesin heavy chain isoform 5C	KIF5C_MOUSE	44	11.8091	1.11809	A	C	axonal growth cone,axon cytoplasm,ciliary rootlet,cytoplasm,dendrite,dendrite cytoplasm,distal axon,kinesin complex,microtubule,neuronal cell body,neuron projection	apolipoprotein receptor binding,ATPase activity,ATP binding,ATP-dependent microtubule motor activity, plus-end-directed,microtubule binding,microtubule motor activity	anterograde axonal protein transport,anterograde dendritic transport of messenger ribonucleoprotein complex,anterograde dendritic transport of neurotransmitter receptor complex,ATP metabolic process,axon guidance,cytoskeleton-dependent intracellular transport,dendritic transport of messenger ribonucleoprotein complex,microtubule-based movement,motor neuron axon guidance,mRNA transport,synaptic ve…
B / A	Q6PB66	Q6PB66	-0.151333	0.151333	0.0132639	1.87733	0.0853429	1.06883	12	Q6PB66	Lrpprc	Leucine-rich PPR motif-containing protein, mitochondrial	LPPRC_MOUSE	65	-9.95821	0.900418	B	A	condensed nuclear chromosome,cytoplasm,cytoskeleton,microtubule,mitochondrial nucleoid,mitochondrion,nuclear inner membrane,nuclear outer membrane,nucleoplasm,nucleus,perinuclear region of cytoplasm,ribonucleoprotein complex	beta-tubulin binding,RNA binding,single-stranded DNA binding,ubiquitin protein ligase binding	mRNA transport,negative regulation of mitochondrial RNA catabolic process,regulation of mitochondrial translation
A / C	Q4KMM3	Q4KMM3	0.146887	0.146887	0.0120843	1.91778	0.0853429	1.06883	12	Q4KMM3	Oxr1	Oxidation resistance protein 1	OXR1_MOUSE	40	10.7178	1.10718	A	C	mitochondrion,nucleolus,nucleus	oxidoreductase activity	adult walking behavior,cellular response to hydroperoxide,negative regulation of cellular response to oxidative stress,negative regulation of neuron apoptotic process,negative regulation of oxidative stress-induced neuron death,negative regulation of peptidyl-cysteine S-nitrosylation,neuron apoptotic process,response to oxidative stress
B / C	Q9WUA2	Q9WUA2	-0.140121	0.140121	0.0120345	1.91957	0.0853429	1.06883	12	Q9WUA2	Farsb	Phenylalanine--tRNA ligase beta subunit	SYFB_MOUSE	19	-9.25571	0.907443	B	C	phenylalanine-tRNA ligase complex	ATP binding,magnesium ion binding,phenylalanine-tRNA ligase activity,RNA binding	phenylalanyl-tRNA aminoacylation,protein heterotetramerization
B / C	Q3URS9	Q3URS9	-0.134294	0.134294	0.0131637	1.88062	0.0853429	1.06883	12	Q3URS9	Ccdc51	Mitochondrial potassium channel	MITOK_MOUSE	3	-8.88841	0.911116	B	C	integral component of mitochondrial inner membrane,mitochondrial ATP-gated potassium channel complex,mitochondrion,potassium channel complex	mitochondrial ATP-gated potassium channel activity	potassium ion transmembrane transport
B / C	Q9QYB1	Q9QYB1	-0.105594	0.105594	0.0124917	1.90338	0.0853429	1.06883	12	Q9QYB1	Clic4	Chloride intracellular channel protein 4	CLIC4_MOUSE	13	-7.0578	0.929422	B	C	apical part of cell,cell-cell junction,cell surface,centrosome,chloride channel complex,cytoplasm,cytoplasmic vesicle membrane,cytosol,microvillus,midbody,mitochondrion,nuclear matrix,nucleus,perinuclear region of cytoplasm,plasma membrane	chloride channel activity,macromolecular complex binding,voltage-gated ion channel activity	angiogenesis,branching morphogenesis of an epithelial tube,cellular response to calcium ion,chloride transport,endothelial cell morphogenesis,fertilization,keratinocyte differentiation,multicellular organism growth,negative regulation of cell migration,regulation of ion transmembrane transport,retina vasculature morphogenesis in camera-type eye,vacuolar acidification
B / A	P80314	P80314	-0.0286073	0.0286073	0.0135941	1.86665	0.0860165	1.06542	12	P80314	Cct2	T-complex protein 1 subunit beta	TCPB_MOUSE	33	-1.96338	0.980366	B	A	cell body,chaperonin-containing T-complex,cytosol,microtubule,myelin sheath,zona pellucida receptor complex	ATP binding,protein binding involved in protein folding,ubiquitin protein ligase binding,unfolded protein binding	binding of sperm to zona pellucida,chaperone-mediated protein complex assembly,chaperone mediated protein folding independent of cofactor,positive regulation of establishment of protein localization to telomere,positive regulation of telomerase activity,positive regulation of telomerase RNA localization to Cajal body,positive regulation of telomere maintenance via telomerase,protein stabilization…
B / C	Q6A0A9	Q6A0A9	0.227065	0.227065	0.0137654	1.86121	0.0866023	1.06247	12	Q6A0A9	FAM120A	Constitutive coactivator of PPAR-gamma-like protein 1	F120A_MOUSE	15	17.0452	1.17045	B	C	cytosol,host cell nucleus,nucleus,plasma membrane	RNA binding
B / A	O35857	O35857	-0.15571	0.15571	0.0137667	1.86117	0.0866023	1.06247	12	O35857	Timm44	Mitochondrial import inner membrane translocase subunit TIM44	TIM44_MOUSE	17	-10.231	0.89769	B	A	mitochondrial inner membrane,mitochondrial matrix,mitochondrion	ATP binding,chaperone binding,enzyme binding	intracellular protein transport,protein import into mitochondrial matrix
B / A	Q9CR68	Q9CR68	-0.259869	0.259869	0.0138837	1.85749	0.087085	1.06006	12	Q9CR68	Uqcrfs1	Cytochrome b-c1 complex subunit Rieske, mitochondrial	UCRI_MOUSE	16	-16.4836	0.835164	B	A	integral component of membrane,mitochondrial inner membrane,mitochondrial membrane,mitochondrial respiratory chain complex III,mitochondrial respiratory chain complex IV,mitochondrion,myelin sheath	2 iron, 2 sulfur cluster binding,metal ion binding,oxidoreductase activity,macromolecular complex binding,ubiquinol-cytochrome-c reductase activity	mitochondrial electron transport, ubiquinol to cytochrome c,response to antibiotic,response to drug,response to hormone
A / C	Q8BJH1	Q8BJH1	0.275385	0.275385	0.0139298		0.0871218		12	Q8BJH1	Zc2hc1a	Zinc finger C2HC domain-containing protein 1A	ZC21A_MOUSE	6	21.0317	1.21032	A	C		metal ion binding
B / A	Q3TL44	Q3TL44	-0.656804	0.656804	0.0141615	1.84889	0.0871396	1.05978	12	Q3TL44	Nlrx1	NLR family member X1	NLRX1_MOUSE	3	-36.5718	0.634282	B	A	cell junction,mitochondrial outer membrane,mitochondrion,plasma membrane	ATP binding	innate immune response,intracellular signal transduction,negative regulation of I-kappaB kinase/NF-kappaB signaling,negative regulation of inflammatory response,negative regulation of innate immune response,negative regulation of interferon-beta production,negative regulation of interleukin-6 production,negative regulation of RIG-I signaling pathway,viral process
A / C	Q9DCS3	Q9DCS3	-0.628032	0.628032	0.0141269	1.84995	0.0871396	1.05978	12	Q9DCS3	Mecr	Enoyl-[acyl-carrier-protein] reductase, mitochondrial	MECR_MOUSE	13	-35.2941	0.647059	A	C	cytosol,mitochondrion,nucleus	ligand-dependent nuclear receptor binding,receptor binding,trans-2-enoyl-CoA reductase (NADPH) activity	fatty acid biosynthetic process,fatty acid metabolic process
B / A	P56135	P56135	-0.617104	0.617104	0.0141536	1.84913	0.0871396	1.05978	12	P56135	Atp5mf	ATP synthase subunit f, mitochondrial	ATPK_MOUSE	4	-34.8022	0.651978	B	A	integral component of membrane,mitochondrial inner membrane,mitochondrial proton-transporting ATP synthase complex,mitochondrial proton-transporting ATP synthase complex, coupling factor F(o),mitochondrion	proton-transporting ATP synthase activity, rotational mechanism	ATP metabolic process,mitochondrial ATP synthesis coupled proton transport
B / A	Q3TLS3	Q3TLS3	0.571998	0.571998	0.0142951	1.84481	0.0871396	1.05978	12	Q3TLS3	Gdpgp1	GDP-D-glucose phosphorylase 1	GDPP1_MOUSE	2	48.6581	1.48658	B	A	cytoplasm	GDP-D-glucose phosphorylase activity,guanyl-nucleotide exchange factor activity,hydrolase activity,nucleotide binding,nucleotidyltransferase activity	glucose metabolic process
B / A	O35350	O35350	-0.377618	0.377618	0.0140031	1.85378	0.0871396	1.05978	12	O35350	Capn1	Calpain-1 catalytic subunit	CAN1_MOUSE	11	-23.0293	0.769707	B	A	cytoplasm,cytosol,lysosome,membrane,mitochondrion,plasma membrane	calcium-dependent cysteine-type endopeptidase activity,calcium ion binding,cytoskeletal protein binding,enzyme binding	cellular response to hydrogen peroxide,mammary gland involution,negative regulation of actin filament polymerization,negative regulation of NIK/NF-kappaB signaling,positive regulation of cardiac muscle cell apoptotic process,positive regulation of leukocyte tethering or rolling,positive regulation of vascular permeability,protein autoprocessing,proteolysis,receptor catabolic process,regulation of…
A / C	Q9DD18	Q9DD18	0.347896	0.347896	0.0142228	1.84702	0.0871396	1.05978	12	Q9DD18	Dtd1	D-aminoacyl-tRNA deacylase 1	DTD1_MOUSE	6	27.2703	1.2727	A	C	cytoplasm,nucleus	aminoacyl-tRNA editing activity,DNA binding,D-tyrosyl-tRNA(Tyr) deacylase activity,metal ion binding,tRNA binding	DNA replication,tRNA metabolic process
A / C	P59999	P59999	0.280226	0.280226	0.0140752	1.85154	0.0871396	1.05978	12	P59999	Arpc4	Actin-related protein 2/3 complex subunit 4	ARPC4_MOUSE	10	21.4385	1.21439	A	C	Arp2/3 protein complex,cell projection,cytoplasm,nucleus,site of double-strand break	actin filament binding,enzyme binding,protein binding, bridging,structural constituent of cytoskeleton	actin filament polymerization,Arp2/3 complex-mediated actin nucleation
B / A	P55258	P55258	-0.223201	0.223201	0.0142626	1.8458	0.0871396	1.05978	12	P55258	Rab8a	Ras-related protein Rab-8A	RAB8A_MOUSE	5	-14.3337	0.856663	B	A	centriole,centrosome,ciliary basal body,ciliary base,cilium,cytoplasmic vesicle,cytoplasmic vesicle membrane,dendrite,dendritic spine,endosome,glutamatergic synapse,Golgi apparatus,midbody,neuronal cell body,non-motile cilium,phagocytic vesicle,phagocytic vesicle membrane,plasma membrane,postsynaptic density,recycling endosome,recycling endosome membrane,synapse,synaptic vesicle,trans-Golgi netwo…	GDP binding,GTPase activity,GTP binding,myosin V binding,protein kinase binding,Rab GTPase binding	autophagy,axonogenesis,cellular response to insulin stimulus,cilium morphogenesis,Golgi vesicle fusion to target membrane,neurotransmitter receptor transport, endosome to postsynaptic membrane,neurotransmitter receptor transport to postsynaptic membrane,protein localization to plasma membrane,protein secretion,regulation of autophagy,regulation of exocytosis,regulation of long-term neuronal synap…
B / A	P28738	P28738	-0.133809	0.133809	0.0142903	1.84496	0.0871396	1.05978	12	P28738	Kif5c	Kinesin heavy chain isoform 5C	KIF5C_MOUSE	44	-8.85783	0.911422	B	A	axonal growth cone,axon cytoplasm,ciliary rootlet,cytoplasm,dendrite,dendrite cytoplasm,distal axon,kinesin complex,microtubule,neuronal cell body,neuron projection	apolipoprotein receptor binding,ATPase activity,ATP binding,ATP-dependent microtubule motor activity, plus-end-directed,microtubule binding,microtubule motor activity	anterograde axonal protein transport,anterograde dendritic transport of messenger ribonucleoprotein complex,anterograde dendritic transport of neurotransmitter receptor complex,ATP metabolic process,axon guidance,cytoskeleton-dependent intracellular transport,dendritic transport of messenger ribonucleoprotein complex,microtubule-based movement,motor neuron axon guidance,mRNA transport,synaptic ve…
A / C	Q9JII6	Q9JII6	0.235663	0.235663	0.0144262	1.84085	0.0876916	1.05704	12	Q9JII6	Akr1a1	Aldo-keto reductase family 1 member A1	AK1A1_MOUSE	16	17.7447	1.17745	A	C	apical plasma membrane,cytosol	alcohol dehydrogenase (NADP+) activity,alditol:NADP+ 1-oxidoreductase activity,allyl-alcohol dehydrogenase activity,glucuronolactone reductase activity,L-glucuronate reductase activity,mevaldate reductase (NADPH) activity,oxidoreductase activity	aldehyde catabolic process,cellular detoxification of aldehyde,daunorubicin metabolic process,D-glucuronate catabolic process,doxorubicin metabolic process,L-ascorbic acid biosynthetic process
A / C	Q99KH8	Q99KH8	-0.215178	0.215178	0.0145535	1.83703	0.088218	1.05444	12	Q99KH8	Stk24	Serine/threonine-protein kinase 24	STK24_MOUSE	7	-13.856	0.86144	A	C	cytoplasm,cytosol,Golgi membrane,nucleolus,nucleus	ATP binding,metal ion binding,protein serine/threonine kinase activity	cellular response to starvation,execution phase of apoptosis,intrinsic apoptotic signaling pathway in response to oxidative stress,negative regulation of cell migration,positive regulation of axon regeneration,protein autophosphorylation,protein phosphorylation,regulation of axon regeneration,response to hydrogen peroxide
B / A	Q9D051	Q9D051	-0.472006	0.472006	0.0147646	1.83078	0.0887517	1.05182	12	Q9D051	Pdhb	Pyruvate dehydrogenase E1 component subunit beta, mitochondrial	ODPB_MOUSE	22	-27.9039	0.720961	B	A	mitochondrial pyruvate dehydrogenase complex,mitochondrion,nucleoplasm,pyruvate dehydrogenase complex	pyruvate dehydrogenase (acetyl-transferring) activity,pyruvate dehydrogenase (NAD+) activity	acetyl-CoA biosynthetic process from pyruvate,glucose metabolic process,mitochondrial acetyl-CoA biosynthetic process from pyruvate,tricarboxylic acid cycle
B / A	Q8JZU2	Q8JZU2	-0.234734	0.234734	0.0146984	1.83273	0.0887517	1.05182	12	Q8JZU2	Slc25a1	Tricarboxylate transport protein, mitochondrial	TXTP_MOUSE	8	-15.0158	0.849842	B	A	integral component of membrane,mitochondrial inner membrane,mitochondrion	ATP transmembrane transporter activity,citrate secondary active transmembrane transporter activity	mitochondrial citrate transport
A / C	Q8BP40	Q8BP40	0.209613	0.209613	0.0147577	1.83098	0.0887517	1.05182	12	Q8BP40	Acp6	Lysophosphatidic acid phosphatase type 6	PPA6_MOUSE	5	15.6378	1.15638	A	C	cytoplasm,mitochondrion	acid phosphatase activity,lysophosphatidic acid phosphatase activity	hematopoietic progenitor cell differentiation,lysobisphosphatidic acid metabolic process,phospholipid metabolic process
A / C	Q91VW3	Q91VW3	2.86399	2.86399	0.0149552	1.82521	0.0887989	1.05159	12	Q91VW3	Sh3bgrl3	SH3 domain-binding glutamic acid-rich-like protein 3	SH3L3_MOUSE	3	628.027	7.28027	A	C	cytoplasm,nuclear body	electron carrier activity,protein disulfide oxidoreductase activity
B / C	E9Q7G0	E9Q7G0	0.789058	0.789058	0.0155619	1.80794	0.0887989	1.05159	12	E9Q7G0	Numa1	Nuclear mitotic apparatus protein 1	NUMA1_MOUSE	2	72.7946	1.72795	B	C	cell cortex,cell cortex region,centrosome,chromosome,cortical microtubule,cytoplasmic microtubule bundle,cytosol,dendrite,extrinsic component of plasma membrane,Golgi apparatus,Golgi membrane,lateral cell cortex,lateral plasma membrane,microtubule bundle,microtubule minus-end,microtubule plus-end,mitotic spindle,mitotic spindle astral microtubule,mitotic spindle midzone,mitotic spindle pole,neuro…	disordered domain specific binding,dynein complex binding,microtubule binding,microtubule minus-end binding,microtubule plus-end binding,phosphatidylinositol binding,macromolecular complex binding,protein C-terminus binding,protein domain specific binding,tubulin binding	anastral spindle assembly,astral microtubule organization,cell division,chromosome segregation,establishment of mitotic spindle orientation,Golgi ribbon formation,late endosome to Golgi transport,meiotic cell cycle,microtubule bundle formation,microtubule organizing center organization,positive regulation of BMP signaling pathway,positive regulation of chromosome segregation,positive regulation o…
B / C	Q9D0L7	Q9D0L7	-0.667451	0.667451	0.015281	1.81585	0.0887989	1.05159	12	Q9D0L7	Armc10	Armadillo repeat-containing protein 10	ARM10_MOUSE	9	-37.0382	0.629618	B	C	endoplasmic reticulum,endoplasmic reticulum membrane,integral component of membrane,mitochondrion	DBD domain binding,p53 binding	negative regulation of apoptotic process,negative regulation of intrinsic apoptotic signaling pathway by p53 class mediator,positive regulation of growth rate
B / C	Q8VE52	Q8VE52	-0.665222	0.665222	0.0154618	1.81074	0.0887989	1.05159	12	Q8VE52	Ogfrl1	Opioid growth factor receptor-like protein 1	OGRL1_MOUSE	4	-36.9408	0.630592	B	C	membrane	opioid receptor activity
A / C	Q6NS52	Q6NS52	-0.508156	0.508156	0.0151491	1.81961	0.0887989	1.05159	12	Q6NS52	Dgkb	Diacylglycerol kinase beta	DGKB_MOUSE	20	-29.6879	0.703121	A	C	cytosol,membrane,plasma membrane,postsynaptic membrane,Schaffer collateral - CA1 synapse	ATP binding,calcium ion binding,diacylglycerol kinase activity,lipid binding,NAD+ kinase activity	diacylglycerol metabolic process,glycerolipid metabolic process,intracellular signal transduction,lipid phosphorylation,modulation of synaptic transmission,phosphatidic acid biosynthetic process,phosphatidic acid metabolic process,protein kinase C-activating G-protein coupled receptor signaling pathway,response to bacterium
B / A	P16330	P16330	-0.474109	0.474109	0.0156428	1.80569	0.0887989	1.05159	12	P16330	Cnp	2',3'-cyclic-nucleotide 3'-phosphodiesterase	CN37_MOUSE	38	-28.0089	0.719911	B	A	cell projection,cytoplasm,cytosol,extracellular space,melanosome,membrane,microtubule,microvillus,mitochondrial inner membrane,mitochondrial outer membrane,myelin sheath,myelin sheath abaxonal region,myelin sheath adaxonal region,nucleoplasm,perinuclear region of cytoplasm,plasma membrane,pseudopodium	2',3'-cyclic-nucleotide 3'-phosphodiesterase activity,cyclic nucleotide binding,RNA binding	adult locomotory behavior,aging,axonogenesis,cyclic nucleotide catabolic process,forebrain development,microtubule cytoskeleton organization,oligodendrocyte differentiation,regulation of mitochondrial membrane permeability,response to lipopolysaccharide,response to toxic substance
B / C	P47708	P47708	-0.428464	0.428464	0.0155233	1.80902	0.0887989	1.05159	12	P47708	Rph3a	Rabphilin-3A	RP3A_MOUSE	30	-25.6948	0.743052	B	C	cholinergic synapse,cytosol,dendritic spine,extrinsic component of membrane,extrinsic component of synaptic vesicle membrane,neuromuscular junction,neuron projection,postsynaptic membrane,macromolecular complex,secretory granule,synapse,synaptic vesicle,synaptic vesicle membrane	calcium-dependent phospholipid binding,calcium ion binding,inositol 1,4,5 trisphosphate binding,phosphate ion binding,phosphatidylinositol-4,5-bisphosphate binding,macromolecular complex binding,Rab GTPase binding,selenium binding,zinc ion binding	dendritic spine organization,intracellular protein transport,regulation of N-methyl-D-aspartate selective glutamate receptor activity,spontaneous neurotransmitter secretion
B / C	Q3UGR5	Q3UGR5	-0.362368	0.362368	0.0152503		0.0887989		12	Q3UGR5	Hdhd2	Haloacid dehalogenase-like hydrolase domain-containing protein 2	HDHD2_MOUSE	9	-22.2113	0.777887	B	C		enzyme binding,metal ion binding,phosphatase activity	dephosphorylation
B / A	Q4VAE3	Q4VAE3	-0.315739	0.315739	0.0152891	1.81562	0.0887989	1.05159	12	Q4VAE3	Tmem65	Transmembrane protein 65	TMM65_MOUSE	5	-19.6561	0.803439	B	A	integral component of membrane,intercalated disc,mitochondrial inner membrane,mitochondrion,plasma membrane		cardiac ventricle development,regulation of cardiac conduction
B / C	Q99JB2	Q99JB2	0.283499	0.283499	0.0154916	1.8099	0.0887989	1.05159	12	Q99JB2	Stoml2	Stomatin-like protein 2, mitochondrial	STML2_MOUSE	11	21.7143	1.21714	B	C	actin cytoskeleton,COP9 signalosome,extrinsic component of plasma membrane,immunological synapse,membrane raft,mitochondrial inner membrane,mitochondrial intermembrane space,mitochondrion,T cell receptor complex	cardiolipin binding,GTPase binding	CD4-positive, alpha-beta T cell activation,cellular calcium ion homeostasis,interleukin-2 production,lipid localization,mitochondrial ATP synthesis coupled proton transport,mitochondrial calcium ion transport,mitochondrial protein processing,mitochondrion organization,positive regulation of cardiolipin metabolic process,positive regulation of mitochondrial DNA replication,positive regulation of m…
B / A	P17809	P17809	-0.281195	0.281195	0.015664	1.8051	0.0887989	1.05159	12	P17809	Slc2a1	Solute carrier family 2, facilitated glucose transporter member 1	GTR1_MOUSE	6	-17.7091	0.822909	B	A	apical plasma membrane,basolateral plasma membrane,caveola,cell-cell junction,cortical actin cytoskeleton,cytoplasm,cytosol,female pronucleus,integral component of plasma membrane,intercalated disc,membrane,membrane raft,midbody,photoreceptor inner segment,plasma membrane,presynapse,sarcolemma,synapse,vesicle,Z disc	dehydroascorbic acid transporter activity,D-glucose transmembrane transporter activity,glucose transmembrane transporter activity,identical protein binding,kinase binding,long-chain fatty acid transporter activity,protein self-association,xenobiotic transporter activity	cellular hyperosmotic response,cellular response to glucose starvation,cellular response to mechanical stimulus,central nervous system development,cerebral cortex development,dehydroascorbic acid transport,female pregnancy,glucose import across plasma membrane,glucose transmembrane transport,plasma membrane long-chain fatty acid transport,photoreceptor cell maintenance,macromolecular complex asse…
B / A	Q9JJY3	Q9JJY3	-0.273084	0.273084	0.0153853	1.81289	0.0887989	1.05159	12	Q9JJY3	Smpd3	Sphingomyelin phosphodiesterase 3	NSMA2_MOUSE	11	-17.2451	0.827549	B	A	cytoplasm,extracellular region,Golgi apparatus,Golgi cis cisterna,Golgi membrane,membrane,plasma membrane	identical protein binding,metal ion binding,neutral sphingomyelin phosphodiesterase activity,phospholipase activity,sphingomyelin phosphodiesterase activity	artery smooth muscle contraction,BMP signaling pathway,bone development,bone growth,bone mineralization,cartilage development,cellular response to hydrogen peroxide,cellular response to magnesium ion,cellular response to oxidised low-density lipoprotein particle stimulus,cellular response to peptide,cellular response to reactive oxygen species,cellular response to redox state,cellular response to…
B / C	O88441	O88441	-0.266493	0.266493	0.0153336	1.81436	0.0887989	1.05159	12	O88441	Mtx2	Metaxin-2	MTX2_MOUSE	9	-16.8662	0.831338	B	C	mitochondrion,nucleolus,mitochondrial sorting and assembly machinery complex		protein transport
B / A	P48962	P48962	-0.264114	0.264114	0.0148921	1.82704	0.0887989	1.05159	12	P48962	Slc25a4	ADP/ATP translocase 1	ADT1_MOUSE	14	-16.729	0.83271	B	A	integral component of mitochondrial membrane,membrane raft,mitochondrial inner membrane,mitochondrial outer membrane,mitochondrion,myelin sheath	ATP transmembrane transporter activity,enzyme binding	ADP transport,apoptotic mitochondrial changes,negative regulation of cardiac muscle cell apoptotic process,negative regulation of mitochondrial membrane permeability involved in apoptotic process,negative regulation of necroptotic process,positive regulation of cell growth involved in cardiac muscle cell development,positive regulation of oxidative phosphorylation uncoupler activity
A / C	Q9CQ75	Q9CQ75	0.245704	0.245704	0.0151254	1.82029	0.0887989	1.05159	12	Q9CQ75	Ndufa2	NADH dehydrogenase [ubiquinone] 1 alpha subcomplex subunit 2	NDUA2_MOUSE	7	18.5671	1.18567	A	C	mitochondrial membrane,mitochondrial respiratory chain complex I,mitochondrion	NADH dehydrogenase (ubiquinone) activity	blastocyst hatching,mitochondrial respiratory chain complex I assembly
B / C	P70280	P70280	-0.184089	0.184089	0.015497	1.80975	0.0887989	1.05159	12	P70280	Vamp7	Vesicle-associated membrane protein 7	VAMP7_MOUSE	9	-11.9795	0.880205	B	C	apical part of cell,azurophil granule membrane,cell surface,cytoplasm,endoplasmic reticulum membrane,filopodium,Golgi apparatus,hippocampal mossy fiber to CA3 synapse,integral component of synaptic vesicle membrane,intracellular membrane-bounded organelle,lamellipodium,late endosome membrane,lysosomal membrane,membrane,neuron projection,perinuclear region of cytoplasm,phagocytic vesicle,phagocyti…	SNAP receptor activity,SNARE binding,syntaxin binding	calcium ion regulated exocytosis,ER to Golgi vesicle-mediated transport,endosome to lysosome transport,eosinophil degranulation,exocytosis,Golgi to plasma membrane protein transport,natural killer cell degranulation,neutrophil degranulation,phagocytosis, engulfment,positive regulation of dendrite morphogenesis,positive regulation of histamine secretion by mast cell,regulation of protein targeting…
B / C	Q08642	Q08642	-0.163389	0.163389	0.0155564	1.80809	0.0887989	1.05159	12	Q08642	Padi2	Protein-arginine deiminase type-2	PADI2_MOUSE	13	-10.7075	0.892925	B	C	cytoplasm,nucleus,transcriptionally active chromatin	calcium ion binding,estrogen receptor binding,protein-arginine deiminase activity,protein homodimerization activity	cellular response to leukemia inhibitory factor,chromatin-mediated maintenance of transcription,histone citrullination,histone H3-R26 citrullination,intracellular estrogen receptor signaling pathway,negative regulation of chemokine-mediated signaling pathway,negative regulation of lymphocyte chemotaxis,protein citrullination,regulation of chromatin disassembly
B / C	Q8BW96	Q8BW96	-0.161633	0.161633	0.0156752	1.80479	0.0887989	1.05159	12	Q8BW96	Camk1d	Calcium/calmodulin-dependent protein kinase type 1D	KCC1D_MOUSE	17	-10.5987	0.894013	B	C	cytoplasm,nucleus	ATP binding,calmodulin binding,calmodulin-dependent protein kinase activity,protein serine/threonine kinase activity	inflammatory response,negative regulation of apoptotic process,peptidyl-serine phosphorylation,positive regulation of apoptotic process,positive regulation of CREB transcription factor activity,positive regulation of neuron projection development,positive regulation of neutrophil chemotaxis,positive regulation of phagocytosis,positive regulation of respiratory burst,regulation of dendrite develop…
A / C	P14685	P14685	0.156427	0.156427	0.0152822	1.81581	0.0887989	1.05159	12	P14685	Psmd3	26S proteasome non-ATPase regulatory subunit 3	PSMD3_MOUSE	25	11.4523	1.11452	A	C	proteasome accessory complex,proteasome complex,proteasome regulatory particle,proteasome regulatory particle, lid subcomplex	enzyme regulator activity	regulation of protein catabolic process,ubiquitin-dependent protein catabolic process
B / A	P52196	P52196	-0.146771	0.146771	0.0149302	1.82593	0.0887989	1.05159	12	P52196	Tst	Thiosulfate sulfurtransferase	THTR_MOUSE	12	-9.673	0.90327	B	A	mitochondrial inner membrane,mitochondrial matrix,mitochondrion	5S rRNA binding,thiosulfate sulfurtransferase activity	epithelial cell differentiation,rRNA import into mitochondrion,rRNA transport,transsulfuration
B / C	Q9Z1Z0	Q9Z1Z0	0.118548	0.118548	0.0148478	1.82834	0.0887989	1.05159	12	Q9Z1Z0	Uso1	General vesicular transport factor p115	USO1_MOUSE	24	8.56415	1.08564	B	C	cytosol,endoplasmic reticulum,ER to Golgi transport vesicle membrane,fibrillar center,Golgi apparatus,Golgi membrane,Golgi stack,perinuclear region of cytoplasm		ER to Golgi vesicle-mediated transport,Golgi organization,Golgi vesicle docking,intracellular protein transport,membrane fusion,regulation of cellular response to insulin stimulus,secretory granule localization,small GTPase mediated signal transduction,transcytosis,vesicle fusion with Golgi apparatus
B / A	Q6NVE9	Q6NVE9	0.00587226	0.00587226	0.0154701	1.81051	0.0887989	1.05159	12	Q6NVE9	Pptc7	Protein phosphatase PTC7 homolog	PPTC7_MOUSE	6	0.407863	1.00408	B	A	mitochondrial matrix,mitochondrion	metal ion binding,protein serine/threonine phosphatase activity	peptidyl-serine dephosphorylation,regulation of ubiquinone biosynthetic process
A / C	P62267	P62267	0.284517	0.284517	0.0157457	1.80284	0.0889652	1.05078	12	P62267	Rps23	40S ribosomal protein S23	RS23_MOUSE	2	21.8003	1.218	A	C	cytosol,cytosolic small ribosomal subunit,endoplasmic reticulum,polysomal ribosome,ribosome,rough endoplasmic reticulum,small ribosomal subunit,synapse	structural constituent of ribosome	cytoplasmic translation,maintenance of translational fidelity,stress granule assembly,translation
B / C	Q3UNH4	Q3UNH4	0.632218	0.632218	0.015808	1.80112	0.0890849	1.0502	12	Q3UNH4	Gprin1	G protein-regulated inducer of neurite outgrowth 1	GRIN1_MOUSE	28	54.9946	1.54995	B	C	growth cone,plasma membrane	phosphoprotein binding	neuron projection development
A / C	Q921I1	Q921I1	1.25789	1.25789	0.0159558	1.79708	0.0896838	1.04729	12	Q921I1	Tf	Serotransferrin	TRFE_MOUSE	27	139.146	2.39146	A	C	apical plasma membrane,basal part of cell,basal plasma membrane,basement membrane,cell surface,cell tip,clathrin-coated pit,cytoplasmic vesicle,dense body,early endosome,endocytic vesicle,endosome,extracellular region,extracellular space,extrinsic component of external side of plasma membrane,HFE-transferrin receptor complex,late endosome,membrane,perinuclear region of cytoplasm,recycling endosom…	ferric iron binding,ferrous iron binding,iron chaperone activity,transferrin receptor binding	actin filament organization,activation of JUN kinase activity,cellular iron ion homeostasis,cellular response to iron ion,ERK1 and ERK2 cascade,iron ion transport,osteoclast differentiation,positive regulation of bone resorption,positive regulation of cell motility,positive regulation of myelination,positive regulation of oligodendrocyte progenitor proliferation,positive regulation of phosphoryla…
A / C	Q64521	Q64521	2.04484	2.04484	0.0190609	1.71986	0.0897824	1.04681	12	Q64521	Gpd2	Glycerol-3-phosphate dehydrogenase, mitochondrial	GPDM_MOUSE	52	312.628	4.12628	A	C	glycerol-3-phosphate dehydrogenase complex,mitochondrial inner membrane,mitochondrion	calcium ion binding,glycerol-3-phosphate dehydrogenase,sn-glycerol-3-phosphate:ubiquinone-8 oxidoreductase activity	camera-type eye development,gluconeogenesis,glycerol-3-phosphate metabolic process,glycerol catabolic process,multicellular organism growth,NADH metabolic process
A / C	Q9ERD7	Q9ERD7	1.74464	1.74464	0.0191378	1.71811	0.0897824	1.04681	12	Q9ERD7	Tubb3	Tubulin beta-3 chain	TBB3_MOUSE	18	235.112	3.35112	A	C	axon,cell periphery,cytoplasm,dendrite,filopodium,growth cone,lamellipodium,microtubule,microtubule cytoskeleton,neuronal cell body	GTPase activity,GTP binding,netrin receptor binding,peptide binding,structural constituent of cytoskeleton	axon guidance,dorsal root ganglion development,microtubule-based process,microtubule cytoskeleton organization,mitotic cell cycle,netrin-activated signaling pathway,neuron differentiation
A / C	P60879	P60879	1.60921	1.60921	0.0177945	1.74972	0.0897824	1.04681	12	P60879	Snap25	Synaptosomal-associated protein 25	SNP25_MOUSE	21	205.086	3.05086	A	C	actin cytoskeleton,anchored component of presynaptic membrane,axon,axonal growth cone,BLOC-1 complex,cytoplasm,cytoskeleton,cytosol,endosome,extrinsic component of cytoplasmic side of plasma membrane,filopodium,glutamatergic synapse,growth cone,intracellular organelle,lamellipodium,membrane,membrane raft,myelin sheath,neuronal cell body,neuron projection,perinuclear region of cytoplasm,photorecep…	calcium-dependent protein binding,ion channel binding,myosin binding,protein domain specific binding,protein N-terminus binding,SNAP receptor activity,SNARE binding,syntaxin-1 binding,syntaxin binding,voltage-gated potassium channel activity	associative learning,calcium ion-regulated exocytosis of neurotransmitter,endosomal transport,exocytic insertion of neurotransmitter receptor to postsynaptic membrane,exocytosis,locomotory behavior,long-term memory,long-term synaptic potentiation,neurotransmitter receptor internalization,neurotransmitter secretion,positive regulation of hormone secretion,positive regulation of synaptic plasticity…
B / C	P43274	P43274	1.32773	1.32773	0.0192974	1.7145	0.0897824	1.04681	12	P43274	H1-4	Histone H1.4	H14_MOUSE	2	151.008	2.51008	B	C	host cell nucleus,nuclear chromatin,nuclear euchromatin,nuclear heterochromatin,nuclear nucleosome,nucleus	ADP binding,AMP binding,ATP binding,calcium ion binding,dATP binding,DNA binding,double-stranded DNA binding,GTP binding,nucleosomal DNA binding,nucleotide binding	chromosome condensation,histone H3-K27 trimethylation,histone H3-K4 trimethylation,negative regulation of chromatin silencing,negative regulation of DNA recombination,negative regulation of transcription from RNA polymerase II promoter,nucleosome assembly,nucleosome positioning,regulation of transcription, DNA-templated,regulation of transcription from RNA polymerase II promoter
B / A	P34884	P34884	1.04409	1.04409	0.0167097	1.77703	0.0897824	1.04681	12	P34884	Mif	Macrophage migration inhibitory factor	MIF_MOUSE	6	106.207	2.06207	B	A	cell surface,cytoplasm,cytosol,extracellular region,extracellular space,myelin sheath,nucleoplasm,nucleus,plasma membrane	chemoattractant activity,cytokine activity,cytokine receptor binding,dopachrome isomerase activity,identical protein binding,phenylpyruvate tautomerase activity,protease binding,macromolecular complex binding	brain renin-angiotensin system,carboxylic acid metabolic process,cell aging,cell surface receptor signaling pathway,DNA damage response, signal transduction by p53 class mediator,drinking behavior,inflammatory response,innate immune response,negative regulation of apoptotic process,negative regulation of cell aging,negative regulation of cell cycle arrest,negative regulation of cell migration,neg…
B / C	P08752	P08752	0.955407	0.955407	0.0173754	1.76007	0.0897824	1.04681	12	P08752	Gnai2	Guanine nucleotide-binding protein G(i) subunit alpha-2	GNAI2_MOUSE	17	93.9127	1.93913	B	C	cell body,centrosome,cytoplasm,cytosol,dendrite,heterotrimeric G-protein complex,membrane,membrane raft,midbody,nucleoplasm,nucleus,plasma membrane,synapse	G-protein beta/gamma-subunit complex binding,G-protein coupled receptor binding,GTPase activity,GTP binding,metal ion binding	adenylate cyclase-activating G-protein coupled receptor signaling pathway,adenylate cyclase-inhibiting G-protein coupled receptor signaling pathway,adenylate cyclase-modulating G-protein coupled receptor signaling pathway,cell cycle,cell division,cell proliferation,gamma-aminobutyric acid signaling pathway,G-protein coupled acetylcholine receptor signaling pathway,adenosine receptor signaling pat…
A / C	P61161	P61161	0.840191	0.840191	0.0178787	1.74766	0.0897824	1.04681	12	P61161	Actr2	Actin-related protein 2	ARP2_MOUSE	18	79.0287	1.79029	A	C	actin cap,Arp2/3 protein complex,cell cortex,cytoplasm,cytosol,invadopodium,lamellipodium,nucleus,podosome core,postsynapse,postsynaptic density,site of double-strand break	actin filament binding,ATP binding,cytoskeletal protein binding,structural constituent of cytoskeleton	actin cytoskeleton organization,Arp2/3 complex-mediated actin nucleation,associative learning,asymmetric cell division,cellular response to interferon-gamma,cellular response to trichostatin A,cilium morphogenesis,cytosolic transport,establishment or maintenance of cell polarity,meiotic cell cycle,meiotic chromosome movement towards spindle pole,meiotic cytokinesis,positive regulation of dendriti…
B / A	Q9D832	Q9D832	-0.752013	0.752013	0.0186751	1.72874	0.0897824	1.04681	12	Q9D832	Dnajb4	DnaJ homolog subfamily B member 4	DNJB4_MOUSE	5	-40.6225	0.593775	B	A	cytosol,nucleoplasm,plasma membrane	ATPase activator activity,chaperone binding,unfolded protein binding	chaperone mediated protein folding requiring cofactor
A / C	Q91WA3	Q91WA3	0.751391	0.751391	0.0179367	1.74626	0.0897824	1.04681	12	Q91WA3	Hdac11	Histone deacetylase 11	HDA11_MOUSE	6	68.3415	1.68342	A	C	cytoplasm,histone deacetylase complex,nucleus,plasma membrane	histone deacetylase activity,NAD-dependent histone deacetylase activity (H3-K14 specific),transcription factor binding	chromatin organization,histone deacetylation,oligodendrocyte development
B / A	P35762	P35762	0.735187	0.735187	0.0163069	1.78763	0.0897824	1.04681	12	P35762	Cd81	CD81 antigen	CD81_MOUSE	4	66.4614	1.66461	B	A	apical plasma membrane,basal plasma membrane,basolateral plasma membrane,extracellular exosome,immunological synapse,integral component of membrane,integral component of plasma membrane,membrane,plasma membrane,tetraspanin-enriched microdomain,vesicle	cholesterol binding,integrin binding,MHC class II protein binding,transferrin receptor binding,virus receptor activity	activation of MAPK activity,CD4-positive, alpha-beta T cell costimulation,cellular response to low-density lipoprotein particle stimulus,humoral immune response mediated by circulating immunoglobulin,immunological synapse formation,macrophage fusion,myoblast fusion involved in skeletal muscle regeneration,osteoclast fusion,positive regulation of 1-phosphatidylinositol 4-kinase activity,positive r…
A / C	Q9CQZ6	Q9CQZ6	0.677605	0.677605	0.0169203	1.77159	0.0897824	1.04681	12	Q9CQZ6	Ndufb3	NADH dehydrogenase [ubiquinone] 1 beta subcomplex subunit 3	NDUB3_MOUSE	4	59.9482	1.59948	A	C	integral component of membrane,mitochondrial inner membrane,mitochondrial respiratory chain complex I,mitochondrion		electron transport chain,mitochondrial respiratory chain complex I assembly
A / C	B1AXV0	B1AXV0	0.622539	0.622539	0.0175998	1.75449	0.0897824	1.04681	12	B1AXV0	Frrs1l	DOMON domain-containing protein FRRS1L	FRS1L_MOUSE	9	53.9582	1.53958	A	C	integral component of membrane,plasma membrane,synapse		regulation of glutamate receptor signaling pathway,regulation of postsynaptic specialization membrane neurotransmitter receptor levels
B / C	Q8C754	Q8C754	0.604831	0.604831	0.0170001	1.76955	0.0897824	1.04681	12	Q8C754	Vps52	Vacuolar protein sorting-associated protein 52 homolog	VPS52_MOUSE	23	52.08	1.5208	B	C	cytosol,EARP complex,endosome membrane,GARP complex,Golgi apparatus,membrane,perinuclear region of cytoplasm,recycling endosome	Rab GTPase binding,syntaxin binding	ectodermal cell differentiation,embryonic ectodermal digestive tract development,endocytic recycling,Golgi to vacuole transport,lysosomal transport,protein transport,retrograde transport, endosome to Golgi
B / A	Q9CPQ1	Q9CPQ1	-0.593574	0.593574	0.0191	1.71897	0.0897824	1.04681	12	Q9CPQ1	Cox6c	Cytochrome c oxidase subunit 6C	COX6C_MOUSE	9	-33.7301	0.662699	B	A	integral component of membrane,mitochondrial inner membrane,mitochondrion	cytochrome-c oxidase activity	oxidative phosphorylation
B / C	Q5U458	Q5U458	-0.585462	0.585462	0.0163001	1.78781	0.0897824	1.04681	12	Q5U458	Dnajc11	DnaJ homolog subfamily C member 11	DJC11_MOUSE	16	-33.3564	0.666436	B	C	MICOS complex,mitochondrial inner membrane,mitochondrial outer membrane,mitochondrion,mitochondrial sorting and assembly machinery complex		cristae formation
B / A	Q99PT1	Q99PT1	-0.539611	0.539611	0.018713	1.72786	0.0897824	1.04681	12	Q99PT1	Arhgdia	Rho GDP-dissociation inhibitor 1	GDIR1_MOUSE	11	-31.2044	0.687956	B	A	cytosol,extracellular space,immunological synapse,membrane,nucleus,synapse	fatty acid binding,GTPase activator activity,Hsp90 protein binding,protein kinase binding,Rac GTPase binding,Rho GDP-dissociation inhibitor activity,Rho GTPase binding	cellular response to mechanical stimulus,cellular response to organic cyclic compound,cellular response to redox state,negative regulation of cell migration,regulation of actin cytoskeleton reorganization,regulation of cell shape,regulation of protein localization,regulation of Rho protein signal transduction,Rho protein signal transduction,semaphorin-plexin signaling pathway
A / C	Q8CGA0	Q8CGA0	0.491135	0.491135	0.0185194	1.73237	0.0897824	1.04681	12	Q8CGA0	Ppm1f	Protein phosphatase 1F	PPM1F_MOUSE	9	40.555	1.40555	A	C	cytosol,nucleus,perinuclear region of cytoplasm,macromolecular complex	calmodulin-dependent protein phosphatase activity,magnesium-dependent protein serine/threonine phosphatase activity,metal ion binding,protein serine/threonine phosphatase activity,protein tyrosine/serine/threonine phosphatase activity	cellular response to drug,histone dephosphorylation,intrinsic apoptotic signaling pathway,negative regulation of cell-cell adhesion mediated by cadherin,negative regulation of peptidyl-serine phosphorylation,negative regulation of protein kinase activity,negative regulation of protein kinase activity by regulation of protein phosphorylation,negative regulation of protein transport,negative regula…
A / C	P09411	P09411	0.480352	0.480352	0.0175016	1.75692	0.0897824	1.04681	12	P09411	Pgk1	Phosphoglycerate kinase 1	PGK1_MOUSE	37	39.5084	1.39508	A	C	cytoplasm,cytosol,extracellular space,membrane raft	ADP binding,ATP binding,phosphoglycerate kinase activity,protein-disulfide reductase activity	carbohydrate metabolic process,cellular response to hypoxia,epithelial cell differentiation,gluconeogenesis,glycolytic process,negative regulation of angiogenesis,phosphorylation,plasminogen activation,positive regulation of oxidative phosphorylation
B / A	Q9DCD0	Q9DCD0	-0.477697	0.477697	0.0184174	1.73477	0.0897824	1.04681	12	Q9DCD0	Pgd	6-phosphogluconate dehydrogenase, decarboxylating	6PGD_MOUSE	16	-28.1877	0.718123	B	A	cytosol,intracellular membrane-bounded organelle	carbohydrate binding,carboxylic acid binding,NADP binding,phosphogluconate dehydrogenase (decarboxylating) activity	carbohydrate metabolic process,D-gluconate catabolic process,D-gluconate metabolic process,NADP metabolic process,oxidation-reduction process,pentose biosynthetic process,pentose-phosphate shunt,pentose-phosphate shunt, oxidative branch
B / A	P14152	P14152	-0.477275	0.477275	0.0178209	1.74907	0.0897824	1.04681	12	P14152	Mdh1	Malate dehydrogenase, cytoplasmic	MDHC_MOUSE	17	-28.1667	0.718333	B	A	cytosol,mitochondrion,myelin sheath	L-malate dehydrogenase activity,malate dehydrogenase activity,NAD binding	carbohydrate metabolic process,malate metabolic process,NADH metabolic process,NAD metabolic process,oxaloacetate metabolic process,tricarboxylic acid cycle
B / A	P97807	P97807	-0.430968	0.430968	0.0160858	1.79356	0.0897824	1.04681	12	P97807	Fh	Fumarate hydratase, mitochondrial	FUMH_MOUSE	21	-25.8236	0.741764	B	A	cytoplasm,cytosol,mitochondrion,nucleus,site of double-strand break,tricarboxylic acid cycle enzyme complex	fumarate hydratase activity,histone binding	cellular response to DNA damage stimulus,DNA repair,fumarate metabolic process,homeostasis of number of cells within a tissue,malate metabolic process,negative regulation of histone H3-K36 methylation,positive regulation of cold-induced thermogenesis,positive regulation of double-strand break repair via nonhomologous end joining,regulation of arginine metabolic process,tricarboxylic acid cycle,ur…
A / C	Q9D8E6	Q9D8E6	0.414011	0.414011	0.0187471	1.72706	0.0897824	1.04681	12	Q9D8E6	Rpl4	60S ribosomal protein L4	RL4_MOUSE	18	33.2385	1.33239	A	C	A band,cytosolic large ribosomal subunit,large ribosomal subunit,nucleus,postsynaptic density,ribonucleoprotein complex,rough endoplasmic reticulum	5S rRNA binding,RNA binding,structural constituent of ribosome	positive regulation of axon extension,positive regulation of axonogenesis,translation
B / C	Q7TNS2	Q7TNS2	-0.401589	0.401589	0.0184879	1.73311	0.0897824	1.04681	12	Q7TNS2	Micos10	MICOS complex subunit Mic10	MIC10_MOUSE	2	-24.2976	0.757024	B	C	MICOS complex,mitochondrion
A / C	P28663	P28663	0.39941	0.39941	0.0191449	1.71795	0.0897824	1.04681	12	P28663	Napb	Beta-soluble NSF attachment protein	SNAB_MOUSE	24	31.8969	1.31897	A	C	myelin sheath,postsynapse,presynapse,SNARE complex,synaptobrevin 2-SNAP-25-syntaxin-1a complex,vacuolar membrane	SNARE binding,soluble NSF attachment protein activity,syntaxin binding	intracellular protein transport,macromolecular complex disassembly,regulation of ATPase activity,regulation of receptor internalization,regulation of synaptic vesicle priming,SNARE complex disassembly,synaptic transmission, glutamatergic,synaptic vesicle endocytosis
A / C	Q8JZQ9	Q8JZQ9	-0.398027	0.398027	0.018979	1.72173	0.0897824	1.04681	12	Q8JZQ9	Eif3b	Eukaryotic translation initiation factor 3 subunit B	EIF3B_MOUSE	19	-24.1104	0.758896	A	C	eukaryotic 43S preinitiation complex,eukaryotic 48S preinitiation complex,eukaryotic translation initiation factor 3 complex,eukaryotic translation initiation factor 3 complex, eIF3m	RNA binding,translation initiation factor activity,translation initiation factor binding	formation of cytoplasmic translation initiation complex,IRES-dependent viral translational initiation,regulation of translational initiation,translational initiation,viral translational termination-reinitiation
B / A	Q61102	Q61102	-0.394791	0.394791	0.0171943	1.76462	0.0897824	1.04681	12	Q61102	Abcb7	Iron-sulfur clusters transporter ABCB7, mitochondrial	ABCB7_MOUSE	12	-23.94	0.7606	B	A	integral component of membrane,mitochondrial inner membrane,mitochondrion	ATPase activity,ATPase activity, coupled to transmembrane movement of substances,ATP binding	cellular iron ion homeostasis,transmembrane transport
A / C	Q9CQQ7	Q9CQQ7	0.380601	0.380601	0.0170144	1.76918	0.0897824	1.04681	12	Q9CQQ7	Atp5pb	ATP synthase F(0) complex subunit B1, mitochondrial	AT5F1_MOUSE	20	30.1884	1.30188	A	C	mitochondrial inner membrane,mitochondrial proton-transporting ATP synthase complex,mitochondrial proton-transporting ATP synthase complex, coupling factor F(o),mitochondrion,myelin sheath,nucleoplasm	macromolecular complex binding,proton-transporting ATP synthase activity, rotational mechanism	ATP synthesis coupled proton transport,mitochondrial ATP synthesis coupled proton transport
B / A	Q3UMR5	Q3UMR5	-0.377764	0.377764	0.0193441	1.71345	0.0897824	1.04681	12	Q3UMR5	Mcu	Calcium uniporter protein, mitochondrial	MCU_MOUSE	15	-23.037	0.76963	B	A	calcium channel complex,integral component of mitochondrial inner membrane,mitochondrial inner membrane,mitochondrion,uniplex complex	calcium channel activity,identical protein binding,uniporter activity	actin filament reorganization,calcium ion transmembrane import into mitochondrion,calcium-mediated signaling,glucose homeostasis,mitochondrial calcium ion homeostasis,mitochondrial calcium ion transport,positive regulation of insulin secretion,positive regulation of mitochondrial calcium ion concentration,positive regulation of mitochondrial fission,positive regulation of neutrophil chemotaxis,pr…
A / C	Q8BVQ5	Q8BVQ5	-0.344543	0.344543	0.0171055		0.0897824		12	Q8BVQ5	Ppme1	Protein phosphatase methylesterase 1	PPME1_MOUSE	14	-21.2442	0.787558	A	C		protein C-terminal methylesterase activity,protein kinase binding,protein methylesterase activity,protein phosphatase 2A binding,protein phosphatase binding	protein demethylation
B / C	P48318	P48318	-0.341797	0.341797	0.0170431	1.76845	0.0897824	1.04681	12	P48318	Gad1	Glutamate decarboxylase 1	DCE1_MOUSE	16	-21.0942	0.789058	B	C	axon,axon terminus,cell cortex,clathrin-sculpted gamma-aminobutyric acid transport vesicle membrane,cytoplasm,inhibitory synapse,mitochondrion,neuron projection terminus,presynaptic active zone,synapse	glutamate binding,glutamate decarboxylase activity,macromolecular complex binding,protein N-terminus binding,pyridoxal phosphate binding	gamma-aminobutyric acid biosynthetic process,locomotory exploration behavior,neurotransmitter biosynthetic process,response to drug,social behavior
B / A	Q8R191	Q8R191	-0.339394	0.339394	0.017959	1.74572	0.0897824	1.04681	12	Q8R191	Syngr3	Synaptogyrin-3	SNG3_MOUSE	6	-20.9627	0.790373	B	A	integral component of membrane,neuromuscular junction,synapse,synaptic vesicle,synaptic vesicle membrane	protein N-terminus binding,SH2 domain binding	neurotransmitter uptake,positive regulation of transporter activity,regulated exocytosis
B / C	Q99KP6	Q99KP6	0.33805	0.33805	0.018459	1.73379	0.0897824	1.04681	12	Q99KP6	Prpf19	Pre-mRNA-processing factor 19	PRP19_MOUSE	13	26.4047	1.26405	B	C	catalytic step 2 spliceosome,cytoplasm,DNA replication factor A complex,lipid particle,nuclear speck,nucleus,Prp19 complex,site of double-strand break,spindle,spliceosomal complex,U2-type catalytic step 1 spliceosome,U2-type catalytic step 2 spliceosome	identical protein binding,ubiquitin protein ligase activity,ubiquitin-protein transferase activity,ubiquitin-ubiquitin ligase activity	cellular protein localization,double-strand break repair via nonhomologous end joining,generation of catalytic spliceosome for first transesterification step,inner cell mass cell proliferation,lipid biosynthetic process,mRNA splicing, via spliceosome,negative regulation of neuron differentiation,positive regulation of astrocyte differentiation,positive regulation of mRNA splicing, via spliceosome…
B / A	Q8R4N0	Q8R4N0	-0.333794	0.333794	0.0194169	1.71182	0.0897824	1.04681	12	Q8R4N0	Clybl	Citramalyl-CoA lyase, mitochondrial	CLYBL_MOUSE	12	-20.6553	0.793447	B	A	mitochondrion	(3S)-citramalyl-CoA lyase activity,hydrolase activity,magnesium ion binding,malate synthase activity	positive regulation of cobalamin metabolic process,protein homotrimerization,regulation of cobalamin metabolic process
B / A	O88935	O88935	-0.311851	0.311851	0.0181962	1.74002	0.0897824	1.04681	12	O88935	Syn1	Synapsin-1	SYN1_MOUSE	44	-19.4392	0.805608	B	A	anchored component of synaptic vesicle membrane,axon,cytoskeleton,cytosol,dendrite,extrinsic component of synaptic vesicle membrane,Golgi apparatus,intracellular organelle,myelin sheath,postsynaptic density,presynapse,presynaptic active zone,Schaffer collateral - CA1 synapse,synapse,synaptic vesicle,synaptic vesicle membrane,synaptonemal complex	actin binding,ATP binding,calcium-dependent protein binding,identical protein binding,protein kinase binding	neuron development,neurotransmitter secretion,regulation of short-term neuronal synaptic plasticity,regulation of synaptic vesicle cycle,synapse organization,synaptic vesicle clustering,synaptic vesicle cycle
B / A	P17742	P17742	-0.308212	0.308212	0.0189968	1.72132	0.0897824	1.04681	12	P17742	Ppia	Peptidyl-prolyl cis-trans isomerase A	PPIA_MOUSE	12	-19.2358	0.807642	B	A	cytoplasm,cytosol,extracellular region,extracellular space,intracellular membrane-bounded organelle,myelin sheath,nucleus,macromolecular complex	cyclosporin A binding,heparan sulfate binding,integrin binding,peptidyl-prolyl cis-trans isomerase activity	activation of MAPK activity,activation of protein kinase B activity,apoptotic process,cell adhesion molecule production,cellular response to oxidative stress,endothelial cell activation,leukocyte chemotaxis,lipid particle organization,negative regulation of oxidative stress-induced intrinsic apoptotic signaling pathway,negative regulation of protein K48-linked ubiquitination,negative regulation o…
A / C	Q3U1J4	Q3U1J4	0.306054	0.306054	0.0188697	1.72423	0.0897824	1.04681	12	Q3U1J4	Ddb1	DNA damage-binding protein 1	DDB1_MOUSE	38	23.6322	1.23632	A	C	Cul4A-RING E3 ubiquitin ligase complex,Cul4B-RING E3 ubiquitin ligase complex,Cul4-RING E3 ubiquitin ligase complex,cullin-RING ubiquitin ligase complex,cytoplasm,nucleoplasm,nucleus,macromolecular complex	cullin family protein binding,damaged DNA binding,macromolecular complex binding,protein binding, bridging,WD40-repeat domain binding	cellular response to DNA damage stimulus,histone H2A monoubiquitination,interaction with symbiont,negative regulation of apoptotic process,nucleotide-excision repair,positive regulation by virus of viral protein levels in host cell,positive regulation of gluconeogenesis,positive regulation of protein catabolic process,positive regulation of viral genome replication,positive regulation of viral re…
B / C	Q80UW2	Q80UW2	-0.303864	0.303864	0.0188682	1.72427	0.0897824	1.04681	12	Q80UW2	Fbxo2	F-box only protein 2	FBX2_MOUSE	15	-18.992	0.81008	B	C	cytoplasm,cytosol,dendritic spine,endoplasmic reticulum,organelle membrane,SCF ubiquitin ligase complex	beta-amyloid binding,carbohydrate binding	glycoprotein catabolic process,negative regulation of cell proliferation,protein ubiquitination,regulation of protein ubiquitination,SCF-dependent proteasomal ubiquitin-dependent protein catabolic process,ER-associated ubiquitin-dependent protein catabolic process,ubiquitin-dependent protein catabolic process
B / C	P56135	P56135	-0.303092	0.303092	0.0163137	1.78745	0.0897824	1.04681	12	P56135	Atp5mf	ATP synthase subunit f, mitochondrial	ATPK_MOUSE	4	-18.9487	0.810513	B	C	integral component of membrane,mitochondrial inner membrane,mitochondrial proton-transporting ATP synthase complex,mitochondrial proton-transporting ATP synthase complex, coupling factor F(o),mitochondrion	proton-transporting ATP synthase activity, rotational mechanism	ATP metabolic process,mitochondrial ATP synthesis coupled proton transport
B / A	Q922H2	Q922H2	-0.302262	0.302262	0.0192824	1.71484	0.0897824	1.04681	12	Q922H2	Pdk3	[Pyruvate dehydrogenase (acetyl-transferring)] kinase isozyme 3, mitochondrial	PDK3_MOUSE	13	-18.902	0.81098	B	A	mitochondrial matrix,mitochondrion,nucleolus	ATP binding,protein kinase activity,protein serine/threonine kinase activity,pyruvate dehydrogenase (acetyl-transferring) kinase activity	cellular response to fatty acid,cellular response to glucose stimulus,glucose homeostasis,glucose metabolic process,hypoxia-inducible factor-1alpha signaling pathway,negative regulation of pyruvate dehydrogenase activity,peptidyl-serine phosphorylation,peroxisome proliferator activated receptor signaling pathway,regulation of acetyl-CoA biosynthetic process from pyruvate,regulation of glucose met…
B / C	P03921	P03921	-0.293478	0.293478	0.0182149	1.73957	0.0897824	1.04681	12	P03921	Mtnd5	NADH-ubiquinone oxidoreductase chain 5	NU5M_MOUSE	5	-18.4068	0.815932	B	C	integral component of membrane,mitochondrial respiratory chain complex I,mitochondrion,neuron projection	NADH dehydrogenase (ubiquinone) activity,NADH dehydrogenase activity	ATP synthesis coupled electron transport,electron transport coupled proton transport,response to hydrogen peroxide,response to hypoxia,response to organonitrogen compound
A / C	P11404	P11404	0.291958	0.291958	0.0162385	1.78946	0.0897824	1.04681	12	P11404	Fabp3	Fatty acid-binding protein, heart	FABPH_MOUSE	9	22.43	1.2243	A	C	cytoplasm,cytosol,extracellular space,sarcoplasm	cytoskeletal protein binding,fatty acid binding,icosatetraenoic acid binding,long-chain fatty acid binding,long-chain fatty acid transporter activity,oleic acid binding	cholesterol homeostasis,fatty acid metabolic process,intracellular lipid transport,long-chain fatty acid transport,phospholipid homeostasis,positive regulation of long-chain fatty acid import into cell,positive regulation of phospholipid biosynthetic process,regulation of fatty acid oxidation,regulation of phosphatidylcholine biosynthetic process,response to drug,response to fatty acid,response t…
A / C	P30416	P30416	-0.284836	0.284836	0.017627	1.75382	0.0897824	1.04681	12	P30416	Fkbp4	Peptidyl-prolyl cis-trans isomerase FKBP4	FKBP4_MOUSE	24	-17.9165	0.820835	A	C	axonal growth cone,cytoplasm,cytosol,microtubule,mitochondrion,neuronal cell body,neuron projection,nucleoplasm,nucleus,perinuclear region of cytoplasm,macromolecular complex	ATP binding,copper-dependent protein binding,FK506 binding,glucocorticoid receptor binding,GTP binding,heat shock protein binding,peptidyl-prolyl cis-trans isomerase activity,phosphoprotein binding,tau protein binding	androgen receptor signaling pathway,chaperone-mediated protein folding,copper ion transport,embryo implantation,male sex differentiation,negative regulation of microtubule polymerization,negative regulation of microtubule polymerization or depolymerization,negative regulation of neuron projection development,prostate gland development,protein complex localization,protein peptidyl-prolyl isomeriza…
B / A	Q9WTX6	Q9WTX6	-0.279399	0.279399	0.0193284	1.7138	0.0897824	1.04681	12	Q9WTX6	Cul1	Cullin-1	CUL1_MOUSE	27	-17.6066	0.823934	B	A	cullin-RING ubiquitin ligase complex,nucleoplasm,Parkin-FBXW7-Cul1 ubiquitin ligase complex,SCF ubiquitin ligase complex	ubiquitin protein ligase binding,ubiquitin-protein transferase activity	animal organ morphogenesis,apoptotic process,cell proliferation,proteasome-mediated ubiquitin-dependent protein catabolic process,protein K48-linked ubiquitination,protein monoubiquitination,protein ubiquitination,SCF-dependent proteasomal ubiquitin-dependent protein catabolic process,ubiquitin-dependent protein catabolic process,viral process
A / C	Q8BUN9	Q8BUN9	0.27763	0.27763	0.0192538	1.71548	0.0897824	1.04681	12	Q8BUN9	Slc24a2	Sodium/potassium/calcium exchanger 2	NCKX2_MOUSE	10	21.2202	1.2122	A	C	integral component of plasma membrane,intrinsic component of plasma membrane,membrane,plasma membrane	calcium, potassium:sodium antiporter activity,calcium channel activity	calcium ion import across plasma membrane,calcium ion transmembrane transport,calcium ion transport,cellular calcium ion homeostasis,ion transmembrane transport,learning,long term synaptic depression,long-term synaptic potentiation,memory,potassium ion transmembrane transport,macromolecular complex assembly,sodium ion transmembrane transport,visual perception
A / C	P03921	P03921	-0.27403	0.27403	0.0180601	1.74328	0.0897824	1.04681	12	P03921	Mtnd5	NADH-ubiquinone oxidoreductase chain 5	NU5M_MOUSE	5	-17.2994	0.827006	A	C	integral component of membrane,mitochondrial respiratory chain complex I,mitochondrion,neuron projection	NADH dehydrogenase (ubiquinone) activity,NADH dehydrogenase activity	ATP synthesis coupled electron transport,electron transport coupled proton transport,response to hydrogen peroxide,response to hypoxia,response to organonitrogen compound
B / C	P70663	P70663	-0.271346	0.271346	0.0167804	1.7752	0.0897824	1.04681	12	P70663	Sparcl1	SPARC-like protein 1	SPRL1_MOUSE	7	-17.1454	0.828546	B	C	extracellular matrix of synaptic cleft,extracellular space,glutamatergic synapse,synapse	calcium ion binding,collagen binding,extracellular matrix binding	anatomical structure development,regulation of synapse organization,signal transduction
A / C	Q9CR68	Q9CR68	0.270041	0.270041	0.0192343	1.71592	0.0897824	1.04681	12	Q9CR68	Uqcrfs1	Cytochrome b-c1 complex subunit Rieske, mitochondrial	UCRI_MOUSE	16	20.5842	1.20584	A	C	integral component of membrane,mitochondrial inner membrane,mitochondrial membrane,mitochondrial respiratory chain complex III,mitochondrial respiratory chain complex IV,mitochondrion,myelin sheath	2 iron, 2 sulfur cluster binding,metal ion binding,oxidoreductase activity,macromolecular complex binding,ubiquinol-cytochrome-c reductase activity	mitochondrial electron transport, ubiquinol to cytochrome c,response to antibiotic,response to drug,response to hormone
B / C	P05202	P05202	-0.268177	0.268177	0.0186464	1.7294	0.0897824	1.04681	12	P05202	Got2	Aspartate aminotransferase, mitochondrial	AATM_MOUSE	36	-16.9632	0.830368	B	C	cell surface,mitochondrial inner membrane,mitochondrial matrix,mitochondrion,myelin sheath,perikaryon,plasma membrane,macromolecular complex,sarcolemma,T-tubule	amino acid binding,carboxylic acid binding,enzyme binding,identical protein binding,kynurenine-oxoglutarate transaminase activity,L-aspartate:2-oxoglutarate aminotransferase activity,phospholipid binding,pyridoxal phosphate binding	2-oxoglutarate metabolic process,aspartate biosynthetic process,aspartate catabolic process,aspartate metabolic process,cellular amino acid metabolic process,dicarboxylic acid metabolic process,fatty acid transport,female pregnancy,glutamate catabolic process to 2-oxoglutarate,glutamate catabolic process to aspartate,glutamate metabolic process,lactation,oxaloacetate metabolic process,response to…
B / A	Q8BH59	Q8BH59	-0.263622	0.263622	0.0169753	1.77018	0.0897824	1.04681	12	Q8BH59	Slc25a12	Electrogenic aspartate/glutamate antiporter SLC25A12, mitochondrial	S2512_MOUSE	40	-16.7006	0.832994	B	A	integral component of membrane,mitochondrial inner membrane,mitochondrion,myelin sheath	ATP transmembrane transporter activity,calcium ion binding,identical protein binding,L-aspartate transmembrane transporter activity,L-glutamate transmembrane transporter activity	aspartate transport,glutamate biosynthetic process,L-glutamate transport,malate-aspartate shuttle,negative regulation of glucose catabolic process to lactate via pyruvate,positive regulation of ATP biosynthetic process,positive regulation of glucose metabolic process,positive regulation of myelination,response to calcium ion
B / A	F8VQK3	F8VQK3	-0.263349	0.263349	0.0177771	1.75014	0.0897824	1.04681	12	F8VQK3	Gucy1a2	guanylate cyclase	F8VQK3_MOUSE	12	-16.6848	0.833152	B	A	cytoplasm	GTP binding,guanylate cyclase activity,heme binding,macromolecular complex binding	intracellular signal transduction,positive regulation of nitric oxide mediated signal transduction
A / C	P11499	P11499	-0.25543	0.25543	0.0169604	1.77056	0.0897824	1.04681	12	P11499	Hsp90ab1	Heat shock protein HSP 90-beta	HS90B_MOUSE	51	-16.2262	0.837738	A	C	apical plasma membrane,aryl hydrocarbon receptor complex,axonal growth cone,basolateral plasma membrane,brush border membrane,cell surface,COP9 signalosome,cytoplasm,cytosol,dendritic growth cone,extracellular region,HSP90-CDC37 chaperone complex,inclusion body,lysosomal membrane,melanosome,mitochondrion,neuronal cell body,nucleus,ooplasm,perinuclear region of cytoplasm,plasma membrane,macromolec…	ATP binding,ATP-dependent protein binding,CTP binding,dATP binding,disordered domain specific binding,DNA polymerase binding,double-stranded RNA binding,drug binding,GTP binding,heat shock protein binding,histone deacetylase binding,histone methyltransferase binding,identical protein binding,ion channel binding,kinase binding,nitric-oxide synthase regulator activity,peptide binding,protein dimeri…	axon extension,cellular response to drug,cellular response to heat,cellular response to interleukin-4,cellular response to organic cyclic compound,central nervous system neuron axonogenesis,chaperone-mediated protein complex assembly,establishment of cell polarity,negative regulation of apoptotic process,negative regulation of cell cycle arrest,negative regulation of complement-dependent cytotoxi…
A / C	Q8VDM4	Q8VDM4	0.247481	0.247481	0.0160488	1.79456	0.0897824	1.04681	12	Q8VDM4	Psmd2	26S proteasome non-ATPase regulatory subunit 2	PSMD2_MOUSE	39	18.7133	1.18713	A	C	nucleus,proteasome accessory complex,proteasome complex,proteasome regulatory particle,proteasome regulatory particle, base subcomplex,proteasome storage granule	enzyme regulator activity	proteasome-mediated ubiquitin-dependent protein catabolic process,regulation of protein catabolic process
B / A	P07901	P07901	-0.243168	0.243168	0.018975	1.72182	0.0897824	1.04681	12	P07901	Hsp90aa1	Heat shock protein HSP 90-alpha	HS90A_MOUSE	33	-15.5112	0.844888	B	A	apical plasma membrane,axonal growth cone,basolateral plasma membrane,brush border membrane,cell surface,collagen-containing extracellular matrix,cytoplasm,cytosol,dendritic growth cone,melanosome,mitochondrion,myelin sheath,neuronal cell body,neuron projection,nucleus,perinuclear region of cytoplasm,plasma membrane,macromolecular complex,sperm flagellum,sperm mitochondrial sheath,sperm plasma me…	ATPase activity,ATP binding,CTP binding,dATP binding,disordered domain specific binding,DNA polymerase binding,GTPase binding,GTP binding,histone deacetylase binding,identical protein binding,ion channel binding,mRNA binding,nitric-oxide synthase regulator activity,protein binding involved in protein folding,protein homodimerization activity,protein phosphatase binding,protein tyrosine kinase bin…	axon extension,cardiac muscle cell apoptotic process,cellular response to heat,central nervous system neuron axonogenesis,chaperone-mediated protein complex assembly,establishment of cell polarity,neuron migration,nitric oxide biosynthetic process,positive regulation of cardiac muscle contraction,positive regulation of cell size,positive regulation of cellular protein catabolic process,positive r…
A / C	E9Q2E4	E9Q2E4	0.239717	0.239717	0.0182063		0.0897824		12	E9Q2E4	Hectd4	HECT domain E3 ubiquitin protein ligase 4	E9Q2E4_MOUSE	19	18.0761	1.18076	A	C		ubiquitin-protein transferase activity	glucose homeostasis,glucose metabolic process
B / A	P63011	P63011	-0.23569	0.23569	0.0182439	1.73888	0.0897824	1.04681	12	P63011	Rab3a	Ras-related protein Rab-3A	RAB3A_MOUSE	9	-15.0721	0.849279	B	A	acrosomal vesicle,anchored component of synaptic vesicle membrane,axon,cytoplasmic vesicle,cytosol,endosome,intracellular organelle,lysosome,membrane,perinuclear region of cytoplasm,plasma membrane,presynaptic active zone,macromolecular complex,secretory granule,synaptic vesicle,terminal bouton,vesicle	ATPase activator activity,ATPase binding,GDP-dissociation inhibitor binding,GTPase activity,GTP binding,GTP-dependent protein binding,myosin V binding,protein C-terminus binding	acrosomal vesicle exocytosis,axonogenesis,calcium ion regulated exocytosis,evoked neurotransmitter secretion,exocytosis,lung development,lysosome localization,maintenance of presynaptic active zone structure,mitochondrion organization,neuromuscular synaptic transmission,plasma membrane repair,positive regulation of regulated secretory pathway,post-embryonic development,protein localization to pla…
A / C	O55013	O55013	0.227969	0.227969	0.0194051	1.71208	0.0897824	1.04681	12	O55013	Trappc3	Trafficking protein particle complex subunit 3	TPPC3_MOUSE	9	17.1185	1.17119	A	C	cis-Golgi network membrane,cytosol,endoplasmic reticulum,Golgi apparatus,Golgi membrane,TRAPP complex		ER to Golgi vesicle-mediated transport,intra-Golgi vesicle-mediated transport
B / C	Q9DCT2	Q9DCT2	-0.223764	0.223764	0.0166185	1.77941	0.0897824	1.04681	12	Q9DCT2	Ndufs3	NADH dehydrogenase [ubiquinone] iron-sulfur protein 3, mitochondrial	NDUS3_MOUSE	14	-14.3672	0.856328	B	C	mitochondrial inner membrane,mitochondrial membrane,mitochondrial respiratory chain complex I,mitochondrion,myelin sheath,nuclear body	NADH dehydrogenase (ubiquinone) activity,NADH dehydrogenase activity	negative regulation of cell growth,negative regulation of intrinsic apoptotic signaling pathway,reactive oxygen species metabolic process
B / A	P10639	P10639	-0.218438	0.218438	0.0178157	1.7492	0.0897824	1.04681	12	P10639	Txn	Thioredoxin	THIO_MOUSE	8	-14.0504	0.859496	B	A	axon,cytoplasm,cytosol,dendrite,extracellular region,mitochondrion,neuronal cell body,nucleoplasm,nucleus	enzyme binding,peptide disulfide oxidoreductase activity,protein disulfide oxidoreductase activity,protein-disulfide reductase activity,protein homodimerization activity	cell redox homeostasis,glycerol ether metabolic process,negative regulation of hydrogen peroxide-induced cell death,negative regulation of protein export from nucleus,negative regulation of transcription from RNA polymerase II promoter,oxidation-reduction process,positive regulation of DNA binding,positive regulation of peptidyl-cysteine S-nitrosylation,positive regulation of peptidyl-serine phos…
B / C	Q9JIG8	Q9JIG8	-0.214199	0.214199	0.0181109	1.74206	0.0897824	1.04681	12	Q9JIG8	Praf2	PRA1 family protein 2	PRAF2_MOUSE	3	-13.7975	0.862025	B	C	endosome membrane,integral component of membrane,membrane		protein transport
B / C	Q9DD18	Q9DD18	0.213068	0.213068	0.017959	1.74572	0.0897824	1.04681	12	Q9DD18	Dtd1	D-aminoacyl-tRNA deacylase 1	DTD1_MOUSE	6	15.915	1.15915	B	C	cytoplasm,nucleus	aminoacyl-tRNA editing activity,DNA binding,D-tyrosyl-tRNA(Tyr) deacylase activity,metal ion binding,tRNA binding	DNA replication,tRNA metabolic process
B / A	P46460	P46460	-0.198634	0.198634	0.0168901	1.77237	0.0897824	1.04681	12	P46460	Nsf	Vesicle-fusing ATPase	NSF_MOUSE	67	-12.8624	0.871376	B	A	cytosol,dendritic shaft,Golgi stack,myelin sheath,plasma membrane,postsynaptic density	ATPase activity,ATP binding,ATP-dependent protein binding,D1 dopamine receptor binding,ionotropic glutamate receptor binding,metal ion binding,PDZ domain binding,macromolecular complex binding,protein C-terminus binding,protein kinase binding,Rab GTPase binding,SNARE binding,syntaxin-1 binding,syntaxin binding	Golgi to plasma membrane protein transport,Golgi vesicle docking,intracellular protein transport,intra-Golgi vesicle-mediated transport,positive regulation of protein catabolic process,positive regulation of receptor recycling,potassium ion transport,macromolecular complex disassembly,protein transport,regulation of exocytosis,regulation of receptor internalization,SNARE complex disassembly,vesic…
B / A	Q9D8Y1	Q9D8Y1	-0.195361	0.195361	0.0177427	1.75098	0.0897824	1.04681	12	Q9D8Y1	Tmem126a	Transmembrane protein 126A	T126A_MOUSE	8	-12.6645	0.873355	B	A	integral component of membrane,mitochondrial inner membrane,mitochondrion		mitochondrial respiratory chain complex I assembly,optic nerve development
B / A	P16332	P16332	-0.190453	0.190453	0.0172664	1.7628	0.0897824	1.04681	12	P16332	Mmut	Methylmalonyl-CoA mutase, mitochondrial	MUTA_MOUSE	12	-12.3669	0.876331	B	A	mitochondrial matrix,mitochondrion	cobalamin binding,GTPase activity,identical protein binding,metal ion binding,methylmalonyl-CoA mutase activity,modified amino acid binding,protein homodimerization activity	homocysteine metabolic process,positive regulation of GTPase activity,post-embryonic development
A / C	O35129	O35129	0.189608	0.189608	0.0177245	1.75143	0.0897824	1.04681	12	O35129	Phb2	Prohibitin-2	PHB2_MOUSE	18	14.0453	1.14045	A	C	axon,cell periphery,cell surface,cytoplasm,GABA-ergic synapse,glutamatergic synapse,inner mitochondrial membrane protein complex,mitochondrial inner membrane,mitochondrial outer membrane,mitochondrial prohibitin complex,mitochondrion,nuclear matrix,nucleus,plasma membrane,postsynaptic density,presynaptic active zone,macromolecular complex	amide binding,identical protein binding,protein C-terminus binding,protein heterodimerization activity,protein homodimerization activity,protein N-terminus binding,sphingolipid binding	activation of phospholipase C activity,activation of protein kinase C activity,antiviral innate immune response,B cell activation,CD40 signaling pathway,cell migration,cellular response to hypoxia,cellular response to retinoic acid,immunoglobulin production,induction by virus of host autophagy,mammary gland alveolus development,mammary gland branching involved in thelarche,mitochondrion organizat…
B / C	P62908	P62908	0.17774	0.17774	0.0164381	1.78415	0.0897824	1.04681	12	P62908	Rps3	40S ribosomal protein S3	RS3_MOUSE	18	13.1111	1.13111	B	C	cytoplasm,cytosol,cytosolic small ribosomal subunit,dendrite,endomembrane system,endoplasmic reticulum,mitochondrial inner membrane,mitochondrial matrix,mitotic spindle,NF-kappaB complex,nucleolus,nucleus,plasma membrane,polysome,postsynaptic density,ribonucleoprotein complex,ribosome,ruffle membrane,synapse	class I DNA-(apurinic or apyrimidinic site) endonuclease activity,damaged DNA binding,DNA-(apurinic or apyrimidinic site) lyase activity,DNA binding,endodeoxyribonuclease activity,enzyme binding,Hsp70 protein binding,Hsp90 protein binding,kinase binding,microtubule binding,mRNA binding,oxidized purine DNA binding,oxidized pyrimidine DNA binding,macromolecular complex binding,protein kinase A bind…	apoptotic process,cell division,cellular response to DNA damage stimulus,cellular response to hydrogen peroxide,cellular response to nerve growth factor stimulus,cellular response to reactive oxygen species,cellular response to tumor necrosis factor,chromosome segregation,DNA damage response, detection of DNA damage,DNA repair,negative regulation of DNA repair,negative regulation of protein ubiqu…
B / A	P70206	P70206	-0.175149	0.175149	0.0170277	1.76885	0.0897824	1.04681	12	P70206	Plxna1	Plexin-A1	PLXA1_MOUSE	44	-11.4324	0.885676	B	A	cytosol,integral component of plasma membrane,membrane,nucleoplasm,plasma membrane,semaphorin receptor complex	semaphorin receptor activity	dichotomous subdivision of terminal units involved in salivary gland branching,negative regulation of cell adhesion,neuron projection extension,neuron projection guidance,positive regulation of axonogenesis,regulation of cell migration,regulation of cell shape,regulation of GTPase activity,regulation of smooth muscle cell migration,semaphorin-plexin signaling pathway involved in axon guidance
B / C	P55288	P55288	0.171487	0.171487	0.0183733	1.73581	0.0897824	1.04681	12	P55288	Cdh11	Cadherin-11	CAD11_MOUSE	9	12.6219	1.12622	B	C	adherens junction,catenin complex,cytoplasm,glutamatergic synapse,integral component of membrane,plasma membrane,Schaffer collateral - CA1 synapse,synapse	cadherin binding,calcium ion binding	adherens junction organization,calcium-dependent cell-cell adhesion via plasma membrane cell adhesion molecules,cell-cell adhesion via plasma-membrane adhesion molecules,cell-cell junction assembly,cell morphogenesis,corticospinal tract morphogenesis,homophilic cell adhesion via plasma membrane adhesion molecules,modulation of synaptic transmission
B / A	P08113	P08113	-0.162458	0.162458	0.0180566	1.74337	0.0897824	1.04681	12	P08113	Hsp90b1	Endoplasmin	ENPL_MOUSE	39	-10.6499	0.893501	B	A	cytosol,endoplasmic reticulum,endoplasmic reticulum chaperone complex,endoplasmic reticulum lumen,endoplasmic reticulum membrane,extracellular region,melanosome,midbody,perinuclear region of cytoplasm,plasma membrane,macromolecular complex,sarcoplasmic reticulum lumen,smooth endoplasmic reticulum	ATP binding,low-density lipoprotein particle receptor binding,protein phosphatase binding,RNA binding,unfolded protein binding	actin rod assembly,cellular response to ATP,negative regulation of apoptotic process,protein folding,regulation of phosphoprotein phosphatase activity,response to hypoxia,retrograde protein transport, ER to cytosol,ER-associated ubiquitin-dependent protein catabolic process
A / C	Q9JJL8	Q9JJL8	0.162188	0.162188	0.019199	1.71672	0.0897824	1.04681	12	Q9JJL8	Sars2	Serine--tRNA ligase, mitochondrial	SYSM_MOUSE	3	11.8983	1.11898	A	C	mitochondrial matrix,mitochondrion	ATP binding,serine-tRNA ligase activity,tRNA binding	mitochondrial seryl-tRNA aminoacylation,selenocysteinyl-tRNA(Sec) biosynthetic process,seryl-tRNA aminoacylation
B / A	Q8K212	Q8K212	-0.156167	0.156167	0.0192446	1.71569	0.0897824	1.04681	12	Q8K212	Pacs1	Phosphofurin acidic cluster sorting protein 1	PACS1_MOUSE	26	-10.2594	0.897406	B	A	COPI-coated vesicle,Golgi apparatus,perinuclear region of cytoplasm	ion channel binding	cellular protein localization,positive regulation of protein binding,protein localization to Golgi apparatus,protein localization to plasma membrane
B / C	Q920P5	Q920P5	-0.154007	0.154007	0.017897	1.74722	0.0897824	1.04681	12	Q920P5	Ak5	Adenylate kinase isoenzyme 5	KAD5_MOUSE	17	-10.1249	0.898751	B	C	centriolar satellite,cytoplasm,cytosol	adenylate kinase activity,ATP binding,nucleoside diphosphate kinase activity	ATP metabolic process,nucleoside diphosphate phosphorylation,nucleoside triphosphate biosynthetic process,purine nucleotide metabolic process
B / A	A2AMW0	A2AMW0	-0.148171	0.148171	0.0164162	1.78473	0.0897824	1.04681	12	A2AMW0	Capzb	F-actin-capping protein subunit beta	A2AMW0_MOUSE	5	-9.76064	0.902394	B	A	F-actin capping protein complex,sarcomere	actin binding	actin cytoskeleton organization,barbed-end actin filament capping
B / A	Q3TIR3	Q3TIR3	0.144299	0.144299	0.0189425	1.72256	0.0897824	1.04681	12	Q3TIR3	Ric8a	Synembryn-A	RIC8A_MOUSE	7	10.5194	1.10519	B	A	cytoplasm,cytosol,membrane,plasma membrane	G-protein alpha-subunit binding,GTPase activator activity,guanyl-nucleotide exchange factor activity	adenylate cyclase-inhibiting G-protein coupled receptor signaling pathway,basement membrane organization,cell-cell adhesion involved in gastrulation,cell migration involved in gastrulation,gastrulation,G-protein coupled receptor signaling pathway,in utero embryonic development,regulation of G-protein coupled receptor protein signaling pathway,response to light stimulus,vasculature development,vis…
B / A	B0V2N1	B0V2N1	-0.141311	0.141311	0.0164724	1.78324	0.0897824	1.04681	12	B0V2N1	Ptprs	Receptor-type tyrosine-protein phosphatase S	PTPRS_MOUSE	40	-9.33049	0.906695	B	A	axon,cytosol,glutamatergic synapse,growth cone,integral component of postsynaptic density membrane,integral component of presynaptic membrane,integral component of synaptic vesicle membrane,perikaryon,plasma membrane,Schaffer collateral - CA1 synapse	chondroitin sulfate binding,heparan sulfate proteoglycan binding,heparin binding,phosphoprotein phosphatase activity,protein tyrosine phosphatase activity	cerebellum development,cerebral cortex development,corpus callosum development,establishment of endothelial intestinal barrier,hippocampus development,modulation of synaptic transmission,negative regulation of axon extension,negative regulation of axon regeneration,negative regulation of collateral sprouting,negative regulation of dendritic spine development,negative regulation of interferon-alph…
B / C	Q8K3H0	Q8K3H0	0.139061	0.139061	0.0173009	1.76193	0.0897824	1.04681	12	Q8K3H0	Appl1	DCC-interacting protein 13-alpha	DP13A_MOUSE	15	10.1188	1.10119	B	C	cytoplasm,cytoplasmic vesicle,cytosol,early endosome,early endosome membrane,early phagosome,endosome,endosome membrane,intracellular vesicle,macropinosome,membrane,nucleus,plasma membrane,ruffle,vesicle membrane	beta-tubulin binding,identical protein binding,phosphatidylinositol binding,phosphatidylserine binding,macromolecular complex binding,protein homodimerization activity,protein kinase B binding	adiponectin-activated signaling pathway,cell cycle,cellular response to hepatocyte growth factor stimulus,insulin receptor signaling pathway,negative regulation of Fc-gamma receptor signaling pathway involved in phagocytosis,positive regulation of cytokine production involved in inflammatory response,positive regulation of glucose import,positive regulation of macropinocytosis,positive regulation…
B / A	Q9Z2I0	Q9Z2I0	-0.134177	0.134177	0.0168831	1.77255	0.0897824	1.04681	12	Q9Z2I0	Letm1	Mitochondrial proton/calcium exchanger protein	LETM1_MOUSE	36	-8.88102	0.91119	B	A	integral component of membrane,mitochondrial inner membrane,mitochondrion	calcium:proton antiporter activity,metal ion binding,ribosome binding	calcium export from the mitochondrion,cellular metal ion homeostasis,cristae formation,mitochondrial calcium ion homeostasis,mitochondrial calcium ion transport,negative regulation of mitochondrial calcium ion concentration,protein hexamerization,protein homooligomerization,regulation of cellular hyperosmotic salinity response
B / A	E9PY16	E9PY16	-0.0995075	0.0995075	0.0161315	1.79232	0.0897824	1.04681	12	E9PY16	Adap1	ArfGAP with dual PH domains 1	E9PY16_MOUSE	21	-6.66485	0.933352	B	A	cytoplasm,cytosol,intracellular membrane-bounded organelle,nucleus,plasma membrane	GTPase activator activity,phosphatidylinositol-3,4,5-trisphosphate binding,phosphatidylinositol bisphosphate binding	regulation of GTPase activity
B / A	Q9WUA2	Q9WUA2	-0.0994818	0.0994818	0.0191684	1.71741	0.0897824	1.04681	12	Q9WUA2	Farsb	Phenylalanine--tRNA ligase beta subunit	SYFB_MOUSE	19	-6.66318	0.933368	B	A	phenylalanine-tRNA ligase complex	ATP binding,magnesium ion binding,phenylalanine-tRNA ligase activity,RNA binding	phenylalanyl-tRNA aminoacylation,protein heterotetramerization
A / C	P50247	P50247	0.0980123	0.0980123	0.0180732	1.74297	0.0897824	1.04681	12	P50247	Ahcy	Adenosylhomocysteinase	SAHH_MOUSE	18	7.02979	1.0703	A	C	cytosol,melanosome,neuron projection,nucleus	adenosylhomocysteinase activity,adenyl nucleotide binding,copper ion binding,identical protein binding,NAD binding,protein self-association	chronic inflammatory response to antigenic stimulus,circadian sleep/wake cycle,one-carbon metabolic process,response to nutrient,S-adenosylhomocysteine catabolic process,S-adenosylmethionine cycle
B / C	Q9DCH4	Q9DCH4	-0.0670418	0.0670418	0.0166544	1.77847	0.0897824	1.04681	12	Q9DCH4	Eif3f	Eukaryotic translation initiation factor 3 subunit F	EIF3F_MOUSE	11	-4.54067	0.954593	B	C	eukaryotic 43S preinitiation complex,eukaryotic 48S preinitiation complex,eukaryotic translation initiation factor 3 complex,eukaryotic translation initiation factor 3 complex, eIF3m	identical protein binding,isopeptidase activity,metallopeptidase activity,thiol-dependent ubiquitin-specific protease activity,translation initiation factor activity,translation initiation factor binding,ubiquitinyl hydrolase activity	formation of cytoplasmic translation initiation complex,IRES-dependent viral translational initiation,protein deubiquitination,translational initiation
A / C	Q9WU78	Q9WU78	0.0663012	0.0663012	0.0179242	1.74656	0.0897824	1.04681	12	Q9WU78	Pdcd6ip	Programmed cell death 6-interacting protein	PDC6I_MOUSE	31	4.70288	1.04703	A	C	actomyosin,bicellular tight junction,cytoplasm,cytosol,endoplasmic reticulum exit site,extracellular exosome,Flemming body,immunological synapse,intracellular membrane-bounded organelle,melanosome,microtubule organizing center,myelin sheath	calcium-dependent protein binding,identical protein binding,proteinase activated receptor binding,protein dimerization activity,protein homodimerization activity,SH3 domain binding	actomyosin contractile ring assembly,apoptotic process,bicellular tight junction assembly,maintenance of epithelial cell apical/basal polarity,midbody abscission,mitotic cytokinesis,positive regulation of exosomal secretion,positive regulation of extracellular exosome assembly,protein homooligomerization,protein transport,regulation of centrosome duplication,regulation of extracellular exosome as…
B / A	P62908	P62908	0.041776	0.041776	0.0184511	1.73398	0.0897824	1.04681	12	P62908	Rps3	40S ribosomal protein S3	RS3_MOUSE	18	2.93802	1.02938	B	A	cytoplasm,cytosol,cytosolic small ribosomal subunit,dendrite,endomembrane system,endoplasmic reticulum,mitochondrial inner membrane,mitochondrial matrix,mitotic spindle,NF-kappaB complex,nucleolus,nucleus,plasma membrane,polysome,postsynaptic density,ribonucleoprotein complex,ribosome,ruffle membrane,synapse	class I DNA-(apurinic or apyrimidinic site) endonuclease activity,damaged DNA binding,DNA-(apurinic or apyrimidinic site) lyase activity,DNA binding,endodeoxyribonuclease activity,enzyme binding,Hsp70 protein binding,Hsp90 protein binding,kinase binding,microtubule binding,mRNA binding,oxidized purine DNA binding,oxidized pyrimidine DNA binding,macromolecular complex binding,protein kinase A bind…	apoptotic process,cell division,cellular response to DNA damage stimulus,cellular response to hydrogen peroxide,cellular response to nerve growth factor stimulus,cellular response to reactive oxygen species,cellular response to tumor necrosis factor,chromosome segregation,DNA damage response, detection of DNA damage,DNA repair,negative regulation of DNA repair,negative regulation of protein ubiqu…
B / C	Q8C167	Q8C167	0.0160959	0.0160959	0.0183296	1.73685	0.0897824	1.04681	12	Q8C167	Prepl	Prolyl endopeptidase-like	PPCEL_MOUSE	5	1.12193	1.01122	B	C	cytoskeleton,cytosol,Golgi apparatus,nucleus	peptidase activity,serine-type endopeptidase activity	Golgi to plasma membrane protein transport,regulation of synaptic vesicle exocytosis,retrograde transport, endosome to Golgi
A / C	P62746	P62746	-0.371361	0.371361	0.0194851	1.7103	0.0899057	1.04621	12	P62746	Rhob	Rho-related GTP-binding protein RhoB	RHOB_MOUSE	7	-22.6947	0.773053	A	C	cell cortex,cell projection,cleavage furrow,cytoplasm,cytoplasmic vesicle,cytoskeleton,cytosol,early endosome,endosome membrane,intracellular membrane-bounded organelle,late endosome,late endosome membrane,membrane,nucleus,plasma membrane	GDP binding,GTPase activity,GTP binding,protein kinase binding	actin cytoskeleton organization,actin filament organization,angiogenesis,apoptotic process,cell adhesion,cell differentiation,cell migration,cellular response to hydrogen peroxide,cellular response to ionizing radiation,cortical cytoskeleton organization,endosome to lysosome transport,endothelial tube morphogenesis,intracellular protein transport,mitotic cytokinesis,negative regulation of cell cy…
A / C	P61963	P61963	1.43127	1.43127	0.0195372	1.70914	0.0899544	1.04598	12	P61963	Dcaf7	DDB1- and CUL4-associated factor 7	DCAF7_MOUSE	3	169.684	2.69684	A	C	Cul4-RING E3 ubiquitin ligase complex,cytosol,nuclear body,nuclear matrix,nucleoplasm,nucleus,macromolecular complex		multicellular organism development,protein ubiquitination
B / A	Q7TNS2	Q7TNS2	-0.408026	0.408026	0.019579	1.70821	0.0899551	1.04597	12	Q7TNS2	Micos10	MICOS complex subunit Mic10	MIC10_MOUSE	2	-24.6346	0.753654	B	A	MICOS complex,mitochondrion
A / C	P62313	P62313	0.283268	0.283268	0.0196911	1.70573	0.0902106	1.04474	12	P62313	Lsm6	U6 snRNA-associated Sm-like protein LSm6	LSM6_MOUSE	3	21.6948	1.21695	A	C	cytoplasm,Lsm2-8 complex,nucleolus,nucleus,cytoplasmic mRNA processing body,small nucleolar ribonucleoprotein complex,U2-type precatalytic spliceosome,U4/U6 x U5 tri-snRNP complex,U6 snRNP	protein heterodimerization activity,RNA binding	maturation of SSU-rRNA,mRNA catabolic process,mRNA splicing, via spliceosome,tRNA processing
A / C	Q9R1T4	Q9R1T4	0.182148	0.182148	0.0197179	1.70514	0.0902106	1.04474	12	Q9R1T4	Septin6	Septin-6	SEPT6_MOUSE	12	13.4572	1.13457	A	C	axon terminus,cell division site,cleavage furrow,condensed chromosome kinetochore,microtubule cytoskeleton,midbody,presynapse,septin collar,septin complex,septin ring,sperm annulus,spindle,synaptic vesicle	GTPase activity,GTP binding,binding, bridging	cell differentiation,cellular protein localization,cilium morphogenesis,cytoskeleton-dependent cytokinesis,spermatogenesis
B / A	P56391	P56391	-3.00472	3.00472	0.0197975	1.70339	0.0903833	1.04391	12	P56391	Cox6b1	Cytochrome c oxidase subunit 6B1	CX6B1_MOUSE	8	-87.5408	0.124592	B	A	mitochondrial inner membrane,mitochondrion,respiratory chain complex IV		oxidative phosphorylation
A / C	P61226	P61226	0.267266	0.267266	0.0198847	1.70148	0.0905907	1.04292	12	P61226	Rap2b	Ras-related protein Rap-2b	RAP2B_MOUSE	7	20.3525	1.20352	A	C	bicellular tight junction,cell-cell contact zone,cytosol,extracellular exosome,membrane,membrane raft,plasma membrane,recycling endosome,recycling endosome membrane	GDP binding,GTPase activity,GTP binding,protein domain specific binding	negative regulation of cell migration,platelet activation,platelet aggregation,positive regulation of protein autophosphorylation,Rap protein signal transduction,regulation of protein tyrosine kinase activity
B / A	Q14BB9	Q14BB9	-0.763007	0.763007	0.0203772	1.69086	0.0908478	1.04169	12	Q14BB9	Map6d1	MAP6 domain-containing protein 1	MA6D1_MOUSE	3	-41.0733	0.589267	B	A	cis-Golgi network,Golgi-associated vesicle,microtubule	calmodulin binding,microtubule binding	cytoskeleton-dependent intracellular transport,microtubule cytoskeleton organization,negative regulation of microtubule depolymerization,N-terminal peptidyl-L-cysteine N-palmitoylation,regulation of microtubule cytoskeleton organization
B / A	Q9D8B6	Q9D8B6	0.642693	0.642693	0.0201561	1.69559	0.0908478	1.04169	12	Q9D8B6	Fam210b	Protein FAM210B, mitochondrial	F210B_MOUSE	3	56.1241	1.56124	B	A	integral component of membrane,intrinsic component of membrane,mitochondrial outer membrane		cellular response to estradiol stimulus,erythrocyte maturation,positive regulation of erythrocyte differentiation
A / C	Q8BGQ1	Q8BGQ1	0.583485	0.583485	0.0204687	1.68891	0.0908478	1.04169	12	Q8BGQ1	Vipas39	Spermatogenesis-defective protein 39 homolog	SPE39_MOUSE	6	49.8465	1.49846	A	C	cytoplasm,early endosome,Golgi apparatus,late endosome,recycling endosome	macromolecular complex binding	cell differentiation,collagen fibril organization,collagen metabolic process,endosome to lysosome transport,intracellular protein transport,peptidyl-lysine hydroxylation,post-translational protein modification,spermatogenesis
A / C	Q99PT1	Q99PT1	0.575283	0.575283	0.0202868	1.69279	0.0908478	1.04169	12	Q99PT1	Arhgdia	Rho GDP-dissociation inhibitor 1	GDIR1_MOUSE	11	48.997	1.48997	A	C	cytosol,extracellular space,immunological synapse,membrane,nucleus,synapse	fatty acid binding,GTPase activator activity,Hsp90 protein binding,protein kinase binding,Rac GTPase binding,Rho GDP-dissociation inhibitor activity,Rho GTPase binding	cellular response to mechanical stimulus,cellular response to organic cyclic compound,cellular response to redox state,negative regulation of cell migration,regulation of actin cytoskeleton reorganization,regulation of cell shape,regulation of protein localization,regulation of Rho protein signal transduction,Rho protein signal transduction,semaphorin-plexin signaling pathway
A / C	Q9QUJ7	Q9QUJ7	-0.436428	0.436428	0.0207385	1.68322	0.0908478	1.04169	12	Q9QUJ7	Acsl4	Long-chain-fatty-acid--CoA ligase 4	ACSL4_MOUSE	10	-26.1038	0.738962	A	C	cytoplasm,endoplasmic reticulum,endoplasmic reticulum membrane,integral component of membrane,lipid particle,membrane,ER-mitochondrion membrane contact site,mitochondrial membrane,mitochondrial outer membrane,mitochondrion,neuronal cell body,peroxisomal membrane,peroxisome,plasma membrane	acyl-CoA ligase activity,arachidonate-CoA ligase activity,ATP binding,decanoate--CoA ligase activity,long-chain fatty acid-CoA ligase activity,very long-chain fatty acid-CoA ligase activity	dendritic spine development,embryonic process involved in female pregnancy,fatty acid metabolic process,fatty acid transport,lipid biosynthetic process,lipid metabolic process,long-chain fatty acid metabolic process,long-chain fatty-acyl-CoA biosynthetic process,long-chain fatty-acyl-CoA metabolic process,negative regulation of prostaglandin secretion,neuron differentiation,positive regulation of…
B / C	Q8BHE8	Q8BHE8	0.417674	0.417674	0.0207808	1.68234	0.0908478	1.04169	12	Q8BHE8	Maip1	m-AAA protease-interacting protein 1, mitochondrial	MAIP1_MOUSE	6	33.5772	1.33577	B	C	mitochondrial inner membrane,mitochondrial matrix	ribosome binding	calcium ion transmembrane import into mitochondrion,inner mitochondrial membrane organization,mitochondrial calcium ion homeostasis,protein insertion into mitochondrial membrane from inner side,protein insertion into mitochondrial membrane
B / A	P13020	P13020	-0.355581	0.355581	0.0202808	1.69291	0.0908478	1.04169	12	P13020	Gsn	Gelsolin	GELS_MOUSE	18	-21.8445	0.781555	B	A	actin cap,actin cytoskeleton,cortical actin cytoskeleton,cytoplasm,cytosol,extracellular region,extracellular space,lamellipodium,myelin sheath,nucleus,perinuclear region of cytoplasm,phagocytic vesicle,plasma membrane,podosome,macromolecular complex,ruffle,sarcoplasm	actin binding,actin filament binding,calcium ion binding,myosin II binding,phosphatidylinositol-4,5-bisphosphate binding	actin filament capping,actin filament polymerization,actin filament reorganization,actin filament severing,actin nucleation,actin polymerization or depolymerization,aging,amyloid fibril formation,apoptotic process,barbed-end actin filament capping,cell projection assembly,cellular response to cadmium ion,cellular response to interferon-gamma,central nervous system development,cilium morphogenesis…
B / A	P0DP60	P0DP60	-0.336717	0.336717	0.020245	1.69368	0.0908478	1.04169	12	P0DP60	Lynx1	Ly-6/neurotoxin-like protein 1	LYNX1_MOUSE	3	-20.8159	0.791841	B	A	anchored component of membrane,dendrite,endoplasmic reticulum,membrane,plasma membrane,synapse	acetylcholine receptor binding,acetylcholine receptor inhibitor activity,acetylcholine receptor regulator activity,ion channel inhibitor activity	regulation of neurotransmitter receptor activity,synaptic transmission, cholinergic
A / C	Q6P1F6	Q6P1F6	0.325378	0.325378	0.0205056	1.68813	0.0908478	1.04169	12	Q6P1F6	Ppp2r2a	Serine/threonine-protein phosphatase 2A 55 kDa regulatory subunit B alpha isoform	2ABA_MOUSE	21	25.2993	1.25299	A	C	cytosol,glutamatergic synapse,protein phosphatase type 2A complex,synapse	macromolecular complex binding,protein phosphatase 2A binding,protein phosphatase regulator activity,tau protein binding	peptidyl-serine dephosphorylation,protein dephosphorylation,response to morphine
B / C	Q8BGB7	Q8BGB7	-0.320901	0.320901	0.0206716	1.68463	0.0908478	1.04169	12	Q8BGB7	Enoph1	Enolase-phosphatase E1	ENOPH_MOUSE	8	-19.943	0.80057	B	C	cytoplasm,nucleus	2,3-diketo-5-methylthiopentyl-1-phosphate enolase activity,2-hydroxy-3-keto-5-methylthiopentenyl-1-phosphate phosphatase activity,acireductone synthase activity,magnesium ion binding	L-methionine biosynthetic process from methylthioadenosine,L-methionine biosynthetic process from S-adenosylmethionine
B / C	O35864	O35864	0.289746	0.289746	0.0206916	1.6842	0.0908478	1.04169	12	O35864	Cops5	COP9 signalosome complex subunit 5	CSN5_MOUSE	17	22.2425	1.22243	B	C	chromatin,COP9 signalosome,cytoplasm,cytosol,nucleoplasm,nucleus,perinuclear region of cytoplasm,synaptic vesicle,transcription factor complex	enzyme binding,isopeptidase activity,macrophage migration inhibitory factor binding,metal ion binding,metalloendopeptidase activity,metallopeptidase activity,NEDD8-specific protease activity,thiol-dependent ubiquitin-specific protease activity,transcription coactivator activity	exosomal secretion,negative regulation of apoptotic process,positive regulation of sequence-specific DNA binding transcription factor activity,positive regulation of transcription from RNA polymerase II promoter,protein deneddylation,protein deubiquitination,regulation of cell cycle,regulation of IRE1-mediated unfolded protein response,regulation of JNK cascade,regulation of transcription, DNA-te…
B / A	A0A0A6YWG7	A0A0A6YWG7	0.278401	0.278401	0.0205006	1.68823	0.0908478	1.04169	12	A0A0A6YWG7	Rapgef2	Rap guanine nucleotide exchange factor (GEF) 2	A0A0A6YWG7_MOUSE	46	21.285	1.21285	B	A	cell junction,late endosome,perinuclear region of cytoplasm	GTPase activator activity,Rap guanyl-nucleotide exchange factor activity	cell differentiation,regulation of cell proliferation,small GTPase mediated signal transduction
A / C	P24472	P24472	0.267217	0.267217	0.0205267	1.68768	0.0908478	1.04169	12	P24472	Gsta4	Glutathione S-transferase A4	GSTA4_MOUSE	10	20.3484	1.20348	A	C	cytoplasm,mitochondrion	drug binding,glutathione binding,glutathione transferase activity	cellular response to lithium ion,glutathione metabolic process,response to herbicide,response to nicotine,response to zinc ion,xenobiotic metabolic process
A / C	P97333	P97333	0.252479	0.252479	0.0208188	1.68154	0.0908478	1.04169	12	P97333	Nrp1	Neuropilin-1	NRP1_MOUSE	22	19.1252	1.19125	A	C	axon,cell surface,cytosol,early endosome,focal adhesion,glutamatergic synapse,growth cone,integral component of membrane,mitochondrial membrane,neurofilament,neuronal cell body,neuron projection,plasma membrane,sorting endosome	growth factor binding,GTPase activator activity,heparin binding,metal ion binding,protein kinase binding,semaphorin receptor activity,vascular endothelial growth factor-activated receptor activity,vascular endothelial growth factor binding	actin cytoskeleton reorganization,angiogenesis,angiogenesis involved in coronary vascular morphogenesis,artery morphogenesis,axonal fasciculation,axon extension involved in axon guidance,axon guidance,axonogenesis involved in innervation,basal dendrite arborization,basal dendrite development,patterning of blood vessels,branchiomotor neuron axon guidance,cell migration,cell migration involved in c…
A / C	Q9WTP7	Q9WTP7	0.249369	0.249369	0.0208228	1.68146	0.0908478	1.04169	12	Q9WTP7	Ak3	GTP:AMP phosphotransferase AK3, mitochondrial	KAD3_MOUSE	17	18.8687	1.18869	A	C	cytoplasm,mitochondrial intermembrane space,mitochondrial matrix,mitochondrion	adenylate kinase activity,ATP binding,GTP binding,identical protein binding,nucleoside triphosphate adenylate kinase activity	ADP biosynthetic process,AMP metabolic process,AMP phosphorylation,ATP metabolic process,dATP metabolic process,GTP metabolic process,ITP metabolic process,nucleoside triphosphate biosynthetic process,purine nucleotide metabolic process,UTP metabolic process
A / C	P80316	P80316	-0.215848	0.215848	0.0206632	1.6848	0.0908478	1.04169	12	P80316	Cct5	T-complex protein 1 subunit epsilon	TCPE_MOUSE	32	-13.896	0.86104	A	C	cell body,centrosome,chaperonin-containing T-complex,microtubule,myelin sheath	ATP binding,beta-tubulin binding,G-protein beta-subunit binding,mRNA 3'-UTR binding,mRNA 5'-UTR binding,unfolded protein binding	binding of sperm to zona pellucida,positive regulation of establishment of protein localization to telomere,positive regulation of telomere maintenance via telomerase,protein folding,protein stabilization,response to virus,toxin transport
A / C	Q80W54	Q80W54	0.211424	0.211424	0.0206472	1.68514	0.0908478	1.04169	12	Q80W54	Zmpste24	CAAX prenyl protease 1 homolog	FACE1_MOUSE	3	15.783	1.15783	A	C	integral component of endoplasmic reticulum membrane,membrane,nuclear envelope,nuclear inner membrane,macromolecular complex	double-stranded DNA binding,endopeptidase activity,metal ion binding,metalloendopeptidase activity	adult walking behavior,bone mineralization,CAAX-box protein processing,calcium ion import into sarcoplasmic reticulum,CAMKK-AMPK signaling cascade,cardiac conduction,cardiac muscle fiber development,cardiac ventricle development,cellular lipid metabolic process,cellular response to DNA damage stimulus,cellular response to gamma radiation,chromatin organization,chromosome organization,determinatio…
B / A	Q7TN29	Q7TN29	-0.165453	0.165453	0.0204364	1.6896	0.0908478	1.04169	12	Q7TN29	Smap2	Stromal membrane-associated protein 2	SMAP2_MOUSE	6	-10.8351	0.891649	B	A	cytoplasm	GTPase activator activity,metal ion binding
B / C	P62192	P62192	-0.154337	0.154337	0.0203058	1.69238	0.0908478	1.04169	12	P62192	Psmc1	26S proteasome regulatory subunit 4	PRS4_MOUSE	19	-10.1455	0.898545	B	C	cytosol,membrane,nucleoplasm,nucleus,proteasome accessory complex,proteasome complex,proteasome regulatory particle,proteasome regulatory particle, base subcomplex	ATP binding,proteasome-activating ATPase activity,TBP-class protein binding	negative regulation of neuron death,protein catabolic process
A / C	Q8BWF0	Q8BWF0	-0.144165	0.144165	0.0201576	1.69556	0.0908478	1.04169	12	Q8BWF0	Aldh5a1	Succinate-semialdehyde dehydrogenase, mitochondrial	SSDH_MOUSE	26	-9.50967	0.904903	A	C	mitochondrion	carboxylic acid binding,identical protein binding,NAD binding,succinate-semialdehyde dehydrogenase (NAD+) activity,succinate-semialdehyde dehydrogenase	central nervous system development,gamma-aminobutyric acid catabolic process,gamma-aminobutyric acid metabolic process,glutamate metabolic process,neurotransmitter catabolic process,oxidation-reduction process,post-embryonic development,succinate metabolic process
B / C	Q9CRD2	Q9CRD2	-0.132237	0.132237	0.020409	1.69018	0.0908478	1.04169	12	Q9CRD2	Emc2	ER membrane protein complex subunit 2	EMC2_MOUSE	9	-8.75841	0.912416	B	C	cytoplasm,endoplasmic reticulum,ER membrane protein complex,mitochondrion,nucleus
A / C	Q99JG2	Q99JG2	-0.829853	0.829853	0.0208833	1.6802	0.0909284	1.0413	12	Q99JG2	Gpr37l1	G-protein coupled receptor 37-like 1	G37L1_MOUSE	5	-43.7413	0.562587	A	C	ciliary membrane,integral component of membrane,plasma membrane,receptor complex	G-protein coupled peptide receptor activity,G-protein coupled receptor activity,peptide binding,prosaposin receptor activity	adenylate cyclase-inhibiting G-protein coupled receptor signaling pathway,negative regulation of astrocyte differentiation,negative regulation of hydrogen peroxide-induced cell death,negative regulation of neuron differentiation,negative regulation of smoothened signaling pathway,negative regulation of systemic arterial blood pressure,positive regulation of cerebellar granule cell precursor proli…
B / A	P97379	P97379	0.774571	0.774571	0.0210052	1.67767	0.091087	1.04054	12	P97379	G3bp2	Ras GTPase-activating protein-binding protein 2	G3BP2_MOUSE	15	71.0682	1.71068	B	A	cytoplasmic stress granule,cytosol,ribonucleoprotein complex	mRNA binding	innate immune response,mRNA transport,positive regulation of stress granule assembly,protein homooligomerization,small GTPase mediated signal transduction,stress granule assembly
B / C	Q8BU14	Q8BU14	0.469075	0.469075	0.0211124	1.67546	0.091087	1.04054	12	Q8BU14	Sec62	Translocation protein SEC62	SEC62_MOUSE	3	38.4222	1.38422	B	C	endoplasmic reticulum,integral component of endoplasmic reticulum membrane,membrane		posttranslational protein targeting to membrane,posttranslational protein targeting to membrane, translocation
B / C	Q80ZW2	Q80ZW2	-0.426836	0.426836	0.0210821	1.67609	0.091087	1.04054	12	Q80ZW2	Them6	Protein THEM6	THEM6_MOUSE	6	-25.6108	0.743892	B	C	extracellular region
B / A	Q8BH57	Q8BH57	-0.405315	0.405315	0.0211302	1.6751	0.091087	1.04054	12	Q8BH57	Wdr48	WD repeat-containing protein 48	WDR48_MOUSE	18	-24.4929	0.755071	B	A	intracellular membrane-bounded organelle,late endosome,lysosome,nucleus	ubiquitin binding	cellular response to DNA damage stimulus,double-strand break repair via homologous recombination,embryonic organ development,homeostasis of number of cells,male gonad development,multicellular organism growth,positive regulation of epithelial cell proliferation,positive regulation of protein deubiquitination,protein deubiquitination,regulation of protein monoubiquitination,seminiferous tubule dev…
A / C	Q91WK1	Q91WK1	0.179984	0.179984	0.0209685	1.67843	0.091087	1.04054	12	Q91WK1	Spryd4	SPRY domain-containing protein 4	SPRY4_MOUSE	7	13.2871	1.13287	A	C	mitochondrion,nucleus
A / C	P63101	P63101	0.891662	0.891662	0.0217339	1.66286	0.0922336	1.03511	12	P63101	Ywhaz	14-3-3 protein zeta/delta	1433Z_MOUSE	22	85.5313	1.85531	A	C	cell leading edge,cytosol,glutamatergic synapse,hippocampal mossy fiber to CA3 synapse,mast cell granule,melanosome,mitochondrion,nucleus,perinuclear region of cytoplasm,postsynaptic density,macromolecular complex	identical protein binding,ion channel binding,macromolecular complex binding,protein domain specific binding,protein kinase binding,transcription factor binding,ubiquitin protein ligase binding	establishment of Golgi localization,Golgi reassembly,histamine secretion by mast cell,protein phosphorylation,protein targeting,protein targeting to mitochondrion,regulation of cell death,regulation of ERK1 and ERK2 cascade,regulation of synapse maturation,response to drug,signal transduction,synaptic target recognition
A / C	P08752	P08752	0.795671	0.795671	0.0220286	1.65701	0.0922336	1.03511	12	P08752	Gnai2	Guanine nucleotide-binding protein G(i) subunit alpha-2	GNAI2_MOUSE	17	73.5885	1.73588	A	C	cell body,centrosome,cytoplasm,cytosol,dendrite,heterotrimeric G-protein complex,membrane,membrane raft,midbody,nucleoplasm,nucleus,plasma membrane,synapse	G-protein beta/gamma-subunit complex binding,G-protein coupled receptor binding,GTPase activity,GTP binding,metal ion binding	adenylate cyclase-activating G-protein coupled receptor signaling pathway,adenylate cyclase-inhibiting G-protein coupled receptor signaling pathway,adenylate cyclase-modulating G-protein coupled receptor signaling pathway,cell cycle,cell division,cell proliferation,gamma-aminobutyric acid signaling pathway,G-protein coupled acetylcholine receptor signaling pathway,adenosine receptor signaling pat…
B / A	Q8BUK6	Q8BUK6	0.763433	0.763433	0.021904	1.65948	0.0922336	1.03511	12	Q8BUK6	Hook3	Protein Hook homolog 3	HOOK3_MOUSE	17	69.7525	1.69753	B	A	centriolar satellite,centrosome,cis-Golgi network,cytoplasm,cytosol,FHF complex,HOPS complex,microtubule,pericentriolar material	dynactin binding,dynein intermediate chain binding,dynein light chain binding,dynein light intermediate chain binding,identical protein binding,microtubule binding	cytoplasmic microtubule organization,cytoskeleton-dependent intracellular transport,early endosome to late endosome transport,endosome organization,endosome to lysosome transport,Golgi localization,interkinetic nuclear migration,lysosome organization,microtubule anchoring at centrosome,negative regulation of neurogenesis,neuronal stem cell population maintenance,protein localization to centrosome…
B / A	Q9D0E3	Q9D0E3	-0.640577	0.640577	0.0216842	1.66386	0.0922336	1.03511	12	Q9D0E3	Lysmd1	LysM and putative peptidoglycan-binding domain-containing protein 1	LYSM1_MOUSE	3	-35.8544	0.641456	B	A	nucleoplasm
B / A	P10922	P10922	-0.607818	0.607818	0.0218076	1.66139	0.0922336	1.03511	12	P10922	H1-0	Histone H1.0	H10_MOUSE	6	-34.3812	0.656188	B	A	actin cytoskeleton,Golgi apparatus,host cell nucleus,nuclear body,nuclear chromatin,nuclear euchromatin,nucleoplasm,nucleosome,nucleus,transcriptional repressor complex	AT DNA binding,chromatin DNA binding,double-stranded DNA binding,nucleosomal DNA binding	chromatin silencing,chromosome condensation,negative regulation of chromatin silencing,negative regulation of DNA recombination,negative regulation of transcription from RNA polymerase II promoter,nucleosome assembly,nucleosome positioning,positive regulation of transcription regulatory region DNA binding,regulation of transcription, DNA-templated
A / C	Q8K0Z7	Q8K0Z7	-0.401525	0.401525	0.0215696	1.66616	0.0922336	1.03511	12	Q8K0Z7	Taco1	Translational activator of cytochrome c oxidase 1	TACO1_MOUSE	7	-24.2943	0.757057	A	C	mitochondrion	mitochondrial ribosome binding,mRNA binding,rRNA binding	mitochondrial respiratory chain complex IV assembly,motor learning,regulation of cytochrome-c oxidase activity,regulation of mitochondrial translation
B / A	Q9WUM5	Q9WUM5	-0.390406	0.390406	0.0216723	1.6641	0.0922336	1.03511	12	Q9WUM5	Suclg1	Succinate--CoA ligase [ADP/GDP-forming] subunit alpha, mitochondrial	SUCA_MOUSE	10	-23.7085	0.762915	B	A	cytosol,mitochondrial inner membrane,mitochondrion,plasma membrane,macromolecular complex,succinate-CoA ligase complex (ADP-forming),succinate-CoA ligase complex (GDP-forming)	GDP binding,macromolecular complex binding,succinate-CoA ligase (ADP-forming) activity,succinate-CoA ligase (GDP-forming) activity	succinate metabolic process,succinyl-CoA metabolic process,tricarboxylic acid cycle
B / A	Q64433	Q64433	-0.370495	0.370495	0.0220115	1.65735	0.0922336	1.03511	12	Q64433	Hspe1	10 kDa heat shock protein, mitochondrial	CH10_MOUSE	12	-22.6483	0.773517	B	A	mitochondrial matrix,mitochondrion	ATP binding,chaperone binding,metal ion binding,unfolded protein binding	chaperone mediated protein folding requiring cofactor
A / C	P16014	P16014	-0.312594	0.312594	0.0215387	1.66678	0.0922336	1.03511	12	P16014	Chgb	Secretogranin-1	SCG1_MOUSE	6	-19.4807	0.805193	A	C	extracellular space,secretory granule
B / A	O08539	O08539	-0.280506	0.280506	0.0218192	1.66116	0.0922336	1.03511	12	O08539	Bin1	Myc box-dependent-interacting protein 1	BIN1_MOUSE	23	-17.6698	0.823302	B	A	axon,axon initial segment,axon terminus,cerebellar mossy fiber,cytoplasm,cytosol,endosome,extrinsic component of synaptic vesicle membrane,glutamatergic synapse,I band,lipid tube,membrane,microtubule,node of Ranvier,nuclear envelope,nucleus,plasma membrane,synapse,synaptic vesicle,T-tubule,varicosity,Z disc	actin filament binding,aspartic-type endopeptidase inhibitor activity,chaperone binding,GTPase binding,identical protein binding,phospholipid binding,protease binding,macromolecular complex binding,RNA polymerase binding,tau protein binding	endosome to lysosome transport,lipid tube assembly,muscle cell differentiation,negative regulation of beta-amyloid formation,negative regulation of aspartic-type endopeptidase activity involved in amyloid precursor protein catabolic process,negative regulation of calcium ion transmembrane transport via high voltage-gated calcium channel,negative regulation of potassium ion transmembrane transport…
A / C	Q9D2G2	Q9D2G2	0.246659	0.246659	0.0215034	1.66749	0.0922336	1.03511	12	Q9D2G2	Dlst	Dihydrolipoyllysine-residue succinyltransferase component of 2-oxoglutarate dehydrogenase complex, mitochondrial	ODO2_MOUSE	15	18.6456	1.18646	A	C	intracellular membrane-bounded organelle,mitochondrial matrix,mitochondrion,myelin sheath,nucleus,oxoglutarate dehydrogenase complex,plasma membrane	chaperone binding,dihydrolipoyllysine-residue succinyltransferase activity,heat shock protein binding,transferase activity, transferring acyl groups	2-oxoglutarate metabolic process,histone succinylation,L-lysine catabolic process to acetyl-CoA via saccharopine,NADH metabolic process,succinyl-CoA metabolic process,tricarboxylic acid cycle
B / C	P62702	P62702	0.238727	0.238727	0.0217348	1.66284	0.0922336	1.03511	12	P62702	Rps4x	40S ribosomal protein S4, X isoform	RS4X_MOUSE	14	17.9951	1.17995	B	C	cytoplasmic ribonucleoprotein granule,cytosolic small ribosomal subunit,polysome,ribonucleoprotein complex,ribosome,small ribosomal subunit,synapse	RNA binding,rRNA binding,structural constituent of ribosome	multicellular organism development,positive regulation of cell proliferation,positive regulation of translation,response to ethanol,translation
B / C	Q922H2	Q922H2	-0.234449	0.234449	0.0219938	1.6577	0.0922336	1.03511	12	Q922H2	Pdk3	[Pyruvate dehydrogenase (acetyl-transferring)] kinase isozyme 3, mitochondrial	PDK3_MOUSE	13	-14.9991	0.850009	B	C	mitochondrial matrix,mitochondrion,nucleolus	ATP binding,protein kinase activity,protein serine/threonine kinase activity,pyruvate dehydrogenase (acetyl-transferring) kinase activity	cellular response to fatty acid,cellular response to glucose stimulus,glucose homeostasis,glucose metabolic process,hypoxia-inducible factor-1alpha signaling pathway,negative regulation of pyruvate dehydrogenase activity,peptidyl-serine phosphorylation,peroxisome proliferator activated receptor signaling pathway,regulation of acetyl-CoA biosynthetic process from pyruvate,regulation of glucose met…
A / C	Q6P5F7	Q6P5F7	0.226668	0.226668	0.0218272	1.661	0.0922336	1.03511	12	Q6P5F7	Ttyh3	Protein tweety homolog 3	TTYH3_MOUSE	5	17.0129	1.17013	A	C	chloride channel complex,integral component of membrane,plasma membrane	chloride channel activity,intracellular calcium activated chloride channel activity,volume-sensitive chloride channel activity	chloride transport
B / C	Q9CQ69	Q9CQ69	-0.172571	0.172571	0.0220355	1.65688	0.0922336	1.03511	12	Q9CQ69	Uqcrq	Cytochrome b-c1 complex subunit 8	QCR8_MOUSE	7	-11.274	0.88726	B	C	integral component of membrane,mitochondrial inner membrane,mitochondrial respiratory chain complex III,mitochondrion	ubiquinol-cytochrome-c reductase activity	cerebellar Purkinje cell layer development,hippocampus development,hypothalamus development,midbrain development,mitochondrial electron transport, ubiquinol to cytochrome c,pons development,pyramidal neuron development,subthalamus development,thalamus development
B / C	Q3UDE2	Q3UDE2	0.478395	0.478395	0.0221714	1.65421	0.0922672	1.03495	12	Q3UDE2	Ttll12	Tubulin--tyrosine ligase-like protein 12	TTL12_MOUSE	9	39.3193	1.39319	B	C	cytoplasm,microtubule organizing center,midbody,nucleus,spindle	ATP binding,H4K20me3 modified histone binding,tubulin binding	cellular protein modification process,innate immune response,negative regulation of type I interferon-mediated signaling pathway,regulation of mitotic cell cycle
B / A	Q9D0M3	Q9D0M3	-0.34202	0.34202	0.0221084	1.65544	0.0922672	1.03495	12	Q9D0M3	Cyc1	Cytochrome c1, heme protein, mitochondrial	CY1_MOUSE	14	-21.1064	0.788936	B	A	cytosol,integral component of membrane,mitochondrial inner membrane,mitochondrial respiratory chain complex III,mitochondrion,nuclear body,nucleoplasm	electron transporter, transferring electrons within CoQH2-cytochrome c reductase complex activity,heme binding,metal ion binding	mitochondrial ATP synthesis coupled proton transport,mitochondrial electron transport, ubiquinol to cytochrome c,response to glucagon
B / C	P56480	P56480	-0.183417	0.183417	0.0221562	1.65451	0.0922672	1.03495	12	P56480	Atp5f1b	ATP synthase subunit beta, mitochondrial	ATPB_MOUSE	31	-11.9385	0.880615	B	C	cell surface,membrane,membrane raft,mitochondrial inner membrane,mitochondrial membrane,mitochondrial nucleoid,mitochondrial proton-transporting ATP synthase complex,mitochondrial proton-transporting ATP synthase complex, catalytic core F(1),mitochondrion,myelin sheath,plasma membrane,proton-transporting ATP synthase complex,proton-transporting ATP synthase complex, catalytic core F(1)	ADP binding,angiostatin binding,ATPase activity,ATP binding,calcium ion binding,lipoprotein particle receptor activity,MHC class I protein binding,proton-transporting ATPase activity, rotational mechanism,proton-transporting ATP synthase activity, rotational mechanism	angiogenesis,ATP biosynthetic process,ATP metabolic process,cellular response to interleukin-7,lipid metabolic process,mitochondrial ATP synthesis coupled proton transport,negative regulation of cell adhesion involved in substrate-bound cell migration,positive regulation of blood vessel endothelial cell migration,hydrogen ion transmembrane transport,receptor-mediated endocytosis,regulation of int…
B / C	Q8R1B4	Q8R1B4	0.158857	0.158857	0.0223184	1.65134	0.0927008	1.03292	12	Q8R1B4	Eif3c	Eukaryotic translation initiation factor 3 subunit C	EIF3C_MOUSE	15	11.6402	1.1164	B	C	eukaryotic 43S preinitiation complex,eukaryotic 48S preinitiation complex,eukaryotic translation initiation factor 3 complex,eukaryotic translation initiation factor 3 complex, eIF3m	ribosome binding,translation initiation factor activity,translation initiation factor binding	formation of cytoplasmic translation initiation complex,positive regulation of mRNA binding,positive regulation of translation,translational initiation
A / C	P56391	P56391	3.01948	3.01948	0.0224508	1.64877	0.0928467	1.03223	12	P56391	Cox6b1	Cytochrome c oxidase subunit 6B1	CX6B1_MOUSE	8	710.876	8.10876	A	C	mitochondrial inner membrane,mitochondrion,respiratory chain complex IV		oxidative phosphorylation
B / A	Q8BHN3	Q8BHN3	-0.282238	0.282238	0.0224293	1.64918	0.0928467	1.03223	12	Q8BHN3	Ganab	Neutral alpha-glucosidase AB	GANAB_MOUSE	35	-17.7686	0.822314	B	A	endoplasmic reticulum,glucosidase II complex,Golgi apparatus,intracellular membrane-bounded organelle,melanosome	alpha-glucosidase activity,carbohydrate binding,glucan 1,3-alpha-glucosidase activity,glucosidase activity	carbohydrate metabolic process,N-glycan processing
A / C	Q8R4E6	Q8R4E6	0.212339	0.212339	0.0225103	1.64762	0.0928467	1.03223	12	Q8R4E6	Purg	Purine-rich element-binding protein gamma	PURG_MOUSE	8	15.8565	1.15857	A	C	nucleus	transcriptional repressor activity, RNA polymerase II transcription regulatory region sequence-specific binding,double-stranded DNA binding,purine-rich negative regulatory element binding,RNA polymerase II regulatory region sequence-specific DNA binding,sequence-specific DNA binding
B / C	P09103	P09103	-0.191662	0.191662	0.0225252	1.64733	0.0928467	1.03223	12	P09103	P4hb	Protein disulfide-isomerase	PDIA1_MOUSE	24	-12.4403	0.875597	B	C	cytoskeleton,cytosol,endoplasmic reticulum,endoplasmic reticulum chaperone complex,endoplasmic reticulum-Golgi intermediate compartment,endoplasmic reticulum lumen,external side of plasma membrane,lamellipodium,melanosome,procollagen-proline 4-dioxygenase complex,macromolecular complex	actin binding,enzyme binding,integrin binding,peptide disulfide oxidoreductase activity,procollagen-proline 4-dioxygenase activity,macromolecular complex binding,protein disulfide isomerase activity,protein heterodimerization activity	cell redox homeostasis,cellular response to hypoxia,cellular response to interleukin-7,peptidyl-proline hydroxylation to 4-hydroxy-L-proline,positive regulation of cell adhesion,positive regulation of substrate adhesion-dependent cell spreading,positive regulation of viral entry into host cell,protein folding,regulation of oxidative stress-induced intrinsic apoptotic signaling pathway,response to…
A / C	Q8K183	Q8K183	0.138994	0.138994	0.0225934	1.64602	0.0929509	1.03175	12	Q8K183	Pdxk	Pyridoxal kinase	PDXK_MOUSE	16	10.1137	1.10114	A	C	cytosol,nucleoplasm	ATP binding,drug binding,lithium ion binding,magnesium ion binding,potassium ion binding,protein homodimerization activity,pyridoxal binding,pyridoxal kinase activity,pyridoxal phosphate binding,sodium ion binding,zinc ion binding	negative regulation of apoptotic process,pyridoxal 5'-phosphate salvage,pyridoxal phosphate biosynthetic process
B / A	O70443	O70443	-0.222489	0.222489	0.0226982	1.64401	0.0932047	1.03056	12	O70443	Gnaz	Guanine nucleotide-binding protein G(z) subunit alpha	GNAZ_MOUSE	13	-14.2915	0.857085	B	A	cell body,cytosol,dendrite,heterotrimeric G-protein complex,membrane,plasma membrane	G-protein beta/gamma-subunit complex binding,G-protein coupled receptor binding,G-protein coupled serotonin receptor binding,GTPase activity,GTP binding,metal ion binding	adenylate cyclase-inhibiting G-protein coupled receptor signaling pathway,adenylate cyclase-modulating G-protein coupled receptor signaling pathway,G-protein coupled receptor signaling pathway
B / C	Q9ER72	Q9ER72	0.319787	0.319787	0.0227839	1.64237	0.0933794	1.02975	12	Q9ER72	Cars1	Cysteine--tRNA ligase, cytoplasmic	SYCC_MOUSE	9	24.8146	1.24815	B	C	cytoplasm,cytosol	ATP binding,cysteine-tRNA ligase activity,identical protein binding,metal ion binding,protein homodimerization activity,tRNA binding	cysteinyl-tRNA aminoacylation
B / A	Q9QXW9	Q9QXW9	-0.199649	0.199649	0.0229741	1.63876	0.0939811	1.02696	12	Q9QXW9	Slc7a8	Large neutral amino acids transporter small subunit 2	LAT2_MOUSE	6	-12.9237	0.870763	B	A	apical plasma membrane,basal plasma membrane,basolateral plasma membrane,cytoplasm,integral component of membrane,microvillus membrane,plasma membrane	amine transmembrane transporter activity,amino acid transmembrane transporter activity,glycine transmembrane transporter activity,L-alanine transmembrane transporter activity,L-amino acid transmembrane transporter activity,L-leucine transmembrane transporter activity,neutral amino acid transmembrane transporter activity,organic cation transmembrane transporter activity,thyroid hormone transmembra…	amino acid import across plasma membrane,amino acid transport,glycine transport,L-alanine import across plasma membrane,L-amino acid transport,leucine import across plasma membrane,leucine transport,L-leucine import into cell,neutral amino acid transport,proline transmembrane transport,thyroid hormone transport,tryptophan transport,valine transport
A / C	O08539	O08539	0.218304	0.218304	0.0230227	1.63784	0.0940022	1.02686	12	O08539	Bin1	Myc box-dependent-interacting protein 1	BIN1_MOUSE	23	16.3365	1.16336	A	C	axon,axon initial segment,axon terminus,cerebellar mossy fiber,cytoplasm,cytosol,endosome,extrinsic component of synaptic vesicle membrane,glutamatergic synapse,I band,lipid tube,membrane,microtubule,node of Ranvier,nuclear envelope,nucleus,plasma membrane,synapse,synaptic vesicle,T-tubule,varicosity,Z disc	actin filament binding,aspartic-type endopeptidase inhibitor activity,chaperone binding,GTPase binding,identical protein binding,phospholipid binding,protease binding,macromolecular complex binding,RNA polymerase binding,tau protein binding	endosome to lysosome transport,lipid tube assembly,muscle cell differentiation,negative regulation of beta-amyloid formation,negative regulation of aspartic-type endopeptidase activity involved in amyloid precursor protein catabolic process,negative regulation of calcium ion transmembrane transport via high voltage-gated calcium channel,negative regulation of potassium ion transmembrane transport…
A / C	Q02105	Q02105	0.303752	0.303752	0.0230702	1.63695	0.0940186	1.02679	12	Q02105	C1qc	Complement C1q subcomponent subunit C	C1QC_MOUSE	4	23.435	1.23435	A	C	collagen trimer,extracellular space,postsynapse,synapse		complement activation, classical pathway,innate immune response,negative regulation of granulocyte differentiation,negative regulation of macrophage differentiation,synapse disassembly
B / A	Q5DTL9	Q5DTL9	0.17988	0.17988	0.0231178	1.63605	0.0940357	1.02671	12	Q5DTL9	Slc4a10	Sodium-driven chloride bicarbonate exchanger	S4A10_MOUSE	14	13.2789	1.13279	B	A	apical dendrite,apical plasma membrane,axon terminus,basilar dendrite,basolateral plasma membrane,CA3 pyramidal cell dendrite,dendrite,integral component of plasma membrane,neuronal cell body,perikaryon,plasma membrane,postsynapse,somatodendritic compartment,synapse	anion:anion antiporter activity,inorganic anion exchanger activity,sodium:bicarbonate symporter activity	bicarbonate transport,brain morphogenesis,locomotory exploration behavior,multicellular organism growth,post-embryonic development,protein glycosylation,hydrogen ion transmembrane transport,pyramidal neuron development,regulation of cellular pH,regulation of intracellular pH,regulation of pH,regulation of short-term neuronal synaptic plasticity,response to light stimulus,visual perception
A / C	P62874	P62874	1.67855	1.67855	0.0232271	1.634	0.0940993	1.02641	12	P62874	Gnb1	Guanine nucleotide-binding protein G(I)/G(S)/G(T) subunit beta-1	GBB1_MOUSE	11	220.107	3.20107	A	C	cell body,cytoplasm,dendrite,heterotrimeric G-protein complex,myelin sheath,photoreceptor inner segment,photoreceptor outer segment,photoreceptor outer segment membrane,plasma membrane	alkylglycerophosphoethanolamine phosphodiesterase activity,G-protein gamma-subunit binding,GTPase activity,GTPase binding,macromolecular complex binding,spectrin binding	cardiac muscle cell apoptotic process,cell proliferation,cellular response to hypoxia,G-protein coupled receptor signaling pathway,phospholipase C-activating G-protein coupled receptor signaling pathway,phototransduction, visible light,positive regulation of cytosolic calcium ion concentration,retina development in camera-type eye,sensory perception of taste
A / C	Q9D0S9	Q9D0S9	-0.846423	0.846423	0.0238433	1.62263	0.0940993	1.02641	12	Q9D0S9	Hint2	Adenosine 5'-monophosphoramidase HINT2	HINT2_MOUSE	6	-44.3838	0.556162	A	C	cytoplasm,mitochondrion,nucleolus	hydrolase activity,nucleotide binding	apoptotic process,lipid catabolic process,negative regulation of peptidyl-lysine acetylation,steroid biosynthetic process
B / C	Q8R3P0	Q8R3P0	-0.729916	0.729916	0.0247581	1.60628	0.0940993	1.02641	12	Q8R3P0	Aspa	Aspartoacylase	ACY2_MOUSE	11	-39.7061	0.602939	B	C	cytoplasm,cytosol,nucleus	aminoacylase activity,aspartoacylase activity,hydrolase activity, acting on carbon-nitrogen (but not peptide) bonds, in linear amides,hydrolase activity, acting on ester bonds,identical protein binding,metal ion binding	acetate metabolic process,central nervous system myelination,positive regulation of oligodendrocyte differentiation
B / A	P46660	P46660	-0.576749	0.576749	0.0234144	1.63052	0.0940993	1.02641	12	P46660	Ina	Alpha-internexin	AINX_MOUSE	33	-32.9527	0.670473	B	A	cytoplasmic ribonucleoprotein granule,glutamatergic synapse,intermediate filament cytoskeleton,myelin sheath,neurofilament,postsynapse,postsynaptic intermediate filament cytoskeleton,Schaffer collateral - CA1 synapse	macromolecular complex binding,structural constituent of postsynaptic actin cytoskeleton,structural constituent of postsynaptic intermediate filament cytoskeleton	cell differentiation,cellular response to leukemia inhibitory factor,intermediate filament cytoskeleton organization,nervous system development,neurofilament cytoskeleton organization
B / C	Q61423	Q61423	-0.576131	0.576131	0.0241479	1.61712	0.0940993	1.02641	12	Q61423	Kcna4	Potassium voltage-gated channel subfamily A member 4	KCNA4_MOUSE	5	-32.924	0.67076	B	C	asymmetric synapse,axon,cell surface,dendritic shaft,dendritic spine,endoplasmic reticulum,glutamatergic synapse,integral component of membrane,integral component of plasma membrane,integral component of postsynaptic membrane,integral component of presynaptic membrane,membrane,voltage-gated potassium channel complex	delayed rectifier potassium channel activity,ion channel activity,potassium channel activity,potassium ion binding,voltage-gated potassium channel activity	potassium ion transmembrane transport,protein homooligomerization,regulation of ion transmembrane transport
A / C	Q9CR62	Q9CR62	0.529475	0.529475	0.0242881	1.61461	0.0940993	1.02641	12	Q9CR62	Slc25a11	Mitochondrial 2-oxoglutarate/malate carrier protein	M2OM_MOUSE	19	44.3404	1.4434	A	C	integral component of membrane,mitochondrial inner membrane,mitochondrion	alpha-ketoglutarate transmembrane transporter activity,antiporter activity,malate transmembrane transporter activity,oxaloacetate transmembrane transporter activity,succinate transmembrane transporter activity,sulfate transmembrane transporter activity,thiosulfate transmembrane transporter activity	malate transmembrane transport,oxaloacetate transport,phosphate ion transmembrane transport,succinate transmembrane transport,sulfate transport,thiosulfate transport
B / A	Q3USB7	Q3USB7	-0.436771	0.436771	0.0234058	1.63068	0.0940993	1.02641	12	Q3USB7	Plcl1	Inactive phospholipase C-like protein 1	PLCL1_MOUSE	12	-26.1214	0.738786	B	A	cytoplasm,plasma membrane	GABA receptor binding,inositol 1,4,5 trisphosphate binding,phosphatidylinositol phospholipase C activity	gamma-aminobutyric acid signaling pathway,lipid metabolic process,negative regulation of cold-induced thermogenesis,phosphatidylinositol-mediated signaling,positive regulation of receptor binding,regulation of peptidyl-serine phosphorylation,regulation of synaptic transmission, GABAergic
B / A	Q6DFY2	Q6DFY2	-0.429724	0.429724	0.023294		0.0940993		12	Q6DFY2	Opcml	Opioid binding protein/cell adhesion molecule-like	Q6DFY2_MOUSE	2	-25.7596	0.742404	B	A
B / A	P68254	P68254	0.41188	0.41188	0.0238457	1.62259	0.0940993	1.02641	12	P68254	Ywhaq	14-3-3 protein theta	1433T_MOUSE	16	33.0418	1.33042	B	A	cytoplasm,cytosol,macromolecular complex,synapse	14-3-3 protein binding,identical protein binding,ion channel binding,protein C-terminus binding,protein domain specific binding,protein N-terminus binding	negative regulation of ion transmembrane transport,negative regulation of transcription, DNA-templated,protein targeting,signal transduction,small GTPase mediated signal transduction
B / C	P62918	P62918	0.396687	0.396687	0.0248396	1.60486	0.0940993	1.02641	12	P62918	Rpl8	60S ribosomal protein L8	RL8_MOUSE	7	31.6481	1.31648	B	C	cytosolic large ribosomal subunit,polysomal ribosome,postsynapse,postsynaptic density,synapse	5.8S rRNA binding,RNA binding,structural constituent of ribosome	cellular response to nerve growth factor stimulus,cytoplasmic translation
B / C	F8VPU2	F8VPU2	0.395765	0.395765	0.0236462	1.62624	0.0940993	1.02641	12	F8VPU2	Farp1	FERM, ARHGEF and pleckstrin domain-containing protein 1	FARP1_MOUSE	16	31.564	1.31564	B	C	cytoskeleton,cytosol,dendrite,dendritic spine,extrinsic component of cytoplasmic side of plasma membrane,extrinsic component of postsynaptic membrane,filopodium,glutamatergic synapse	cytoskeletal protein binding,Rac GTPase binding,Rac guanyl-nucleotide exchange factor activity	dendrite morphogenesis,negative regulation of phosphatase activity,postsynaptic actin cytoskeleton organization,regulation of presynapse assembly,retrograde trans-synaptic signaling by trans-synaptic protein complex,synapse assembly
B / C	Q62318	Q62318	0.369971	0.369971	0.0247742	1.606	0.0940993	1.02641	12	Q62318	Trim28	Transcription intermediary factor 1-beta	TIF1B_MOUSE	14	29.2326	1.29233	B	C	chromatin,nuclear euchromatin,nuclear heterochromatin,nucleoplasm,nucleus,macromolecular complex,RNA polymerase II transcription factor complex	chromatin binding,chromo shadow domain binding,DNA binding,Krueppel-associated box domain binding,promoter-specific chromatin binding,protein kinase activity,SUMO transferase activity,transcription coactivator activity,transcription corepressor activity,ubiquitin protein ligase binding,ubiquitin-protein transferase activity,zinc ion binding	chromatin organization,convergent extension involved in axis elongation,DNA methylation involved in embryo development,DNA repair,embryo implantation,embryonic placenta morphogenesis,epithelial to mesenchymal transition,innate immune response,in utero embryonic development,negative regulation of DNA demethylation,negative regulation of single stranded viral RNA replication via double stranded DNA…
B / C	P63328	P63328	0.359868	0.359868	0.02404	1.61907	0.0940993	1.02641	12	P63328	Ppp3ca	Protein phosphatase 3 catalytic subunit alpha	PP2BA_MOUSE	18	28.3309	1.28331	B	C	calcineurin complex,cytoplasm,cytoplasmic side of plasma membrane,cytosol,dendritic spine,glutamatergic synapse,mitochondrion,nucleoplasm,nucleus,plasma membrane,sarcolemma,Schaffer collateral - CA1 synapse,slit diaphragm,synapse,Z disc	ATPase binding,calcium-dependent protein serine/threonine phosphatase activity,calmodulin binding,calmodulin-dependent protein phosphatase activity,cyclosporin A binding,drug binding,enzyme binding,metal ion binding,phosphoprotein phosphatase activity,macromolecular complex binding,protein dimerization activity,protein serine/threonine phosphatase activity	aging,brain development,calcineurin-mediated signaling,calcineurin-NFAT signaling cascade,calcium ion transport,calcium-mediated signaling,cardiac muscle hypertrophy in response to stress,cellular response to drug,cellular response to glucose stimulus,dephosphorylation,excitatory postsynaptic potential,G1/S transition of mitotic cell cycle,modulation of synaptic transmission,multicellular organis…
A / C	Q9DB73	Q9DB73	-0.354678	0.354678	0.0246115	1.60886	0.0940993	1.02641	12	Q9DB73	Cyb5r1	NADH-cytochrome b5 reductase 1	NB5R1_MOUSE	14	-21.7956	0.782044	A	C	integral component of membrane,mitochondrion	cytochrome-b5 reductase activity, acting on NAD(P)H,FAD binding	sterol biosynthetic process
B / C	O88952	O88952	-0.351791	0.351791	0.0235723	1.6276	0.0940993	1.02641	12	O88952	Lin7c	Protein lin-7 homolog C	LIN7C_MOUSE	5	-21.639	0.78361	B	C	basolateral plasma membrane,bicellular tight junction,cell-cell junction,cytoplasm,glutamatergic synapse,MPP7-DLG1-LIN7 complex,plasma membrane,postsynaptic density membrane,presynapse,synapse	cytoskeletal protein binding,L27 domain binding,PDZ domain binding,protein domain specific binding	exocytosis,maintenance of epithelial cell apical/basal polarity,morphogenesis of an epithelial sheet,neurotransmitter secretion,protein localization to basolateral plasma membrane,protein transport
A / C	P70195	P70195	0.34016	0.34016	0.0245882	1.60927	0.0940993	1.02641	12	P70195	Psmb7	Proteasome subunit beta type-7	PSB7_MOUSE	10	26.5897	1.2659	A	C	cytoplasm,cytosol,nucleoplasm,nucleus,proteasome complex,proteasome core complex,proteasome core complex, beta-subunit complex	endopeptidase activity,threonine-type endopeptidase activity	proteasomal protein catabolic process,proteasomal ubiquitin-independent protein catabolic process,proteasome-mediated ubiquitin-dependent protein catabolic process
B / C	Q9R1V7	Q9R1V7	-0.332498	0.332498	0.0242411	1.61545	0.0940993	1.02641	12	Q9R1V7	Adam23	Disintegrin and metalloproteinase domain-containing protein 23	ADA23_MOUSE	12	-20.584	0.79416	B	C	extracellular region,integral component of membrane,plasma membrane	metalloendopeptidase activity	cell adhesion,cellular response to leukemia inhibitory factor
A / C	P61358	P61358	0.305428	0.305428	0.0243797	1.61297	0.0940993	1.02641	12	P61358	Rpl27	60S ribosomal protein L27	RL27_MOUSE	4	23.5785	1.23578	A	C	cytoplasmic side of rough endoplasmic reticulum membrane,cytosolic large ribosomal subunit,large ribosomal subunit,ribonucleoprotein complex,ribosome	structural constituent of ribosome	rRNA processing,translation
B / A	Q62465	Q62465	-0.303216	0.303216	0.0237397	1.62452	0.0940993	1.02641	12	Q62465	Vat1	Synaptic vesicle membrane protein VAT-1 homolog	VAT1_MOUSE	14	-18.9556	0.810444	B	A	mitochondrial outer membrane	oxidoreductase activity,zinc ion binding	negative regulation of mitochondrial fusion
A / C	Q8CBY8	Q8CBY8	0.297508	0.297508	0.0240173	1.61948	0.0940993	1.02641	12	Q8CBY8	Dctn4	Dynactin subunit 4	DCTN4_MOUSE	13	22.902	1.22902	A	C	cell cortex,centrosome,cytoplasmic dynein complex,dynactin complex,focal adhesion,kinetochore,sarcomere,spindle pole,stress fiber	protein N-terminus binding
A / C	Q7TQD2	Q7TQD2	0.292253	0.292253	0.0247748	1.60599	0.0940993	1.02641	12	Q7TQD2	Tppp	Tubulin polymerization-promoting protein	TPPP_MOUSE	16	22.4551	1.22455	A	C	cytoplasm,cytosol,microtubule,microtubule bundle,mitochondrion,mitotic spindle,myelin sheath,nucleus,perinuclear region of cytoplasm,postsynaptic Golgi apparatus	GTPase activity,magnesium ion binding,microtubule binding,protein homodimerization activity,tubulin binding	astral microtubule organization,cell division,microtubule bundle formation,microtubule nucleation by microtubule organizing center,microtubule polymerization,myelin assembly,negative regulation of tubulin deacetylation,oligodendrocyte development,oligodendrocyte differentiation,positive regulation of myelination,positive regulation of protein complex assembly,positive regulation of protein polyme…
A / C	P70168	P70168	0.29167	0.29167	0.024249	1.61531	0.0940993	1.02641	12	P70168	Kpnb1	Importin subunit beta-1	IMB1_MOUSE	32	22.4056	1.22406	A	C	cytoplasm,cytoplasmic stress granule,cytosol,endoplasmic reticulum tubular network,nuclear envelope,nuclear membrane,nuclear pore,nucleoplasm,nucleus,macromolecular complex	enzyme binding,Hsp90 protein binding,importin-alpha family protein binding,kinesin binding,nuclear import signal receptor activity,nuclear localization sequence binding,macromolecular complex binding,protein domain specific binding,Ran GTPase binding	astral microtubule organization,establishment of mitotic spindle localization,establishment of protein localization,mitotic chromosome movement towards spindle pole,mitotic metaphase plate congression,mitotic spindle assembly,protein import into nucleus,Ran protein signal transduction,ribosomal protein import into nucleus
B / A	P12960	P12960	-0.265669	0.265669	0.0240004	1.61978	0.0940993	1.02641	12	P12960	Cntn1	Contactin-1	CNTN1_MOUSE	48	-16.8187	0.831813	B	A	anchored component of postsynaptic membrane,membrane raft,myelin sheath,plasma membrane	carbohydrate binding	cell adhesion,cerebellum development,neuron projection development,Notch signaling pathway,positive regulation of gene expression,positive regulation of neuron projection development,positive regulation of peptidyl-tyrosine phosphorylation,positive regulation of sodium ion transport
B / A	Q8VDN2	Q8VDN2	-0.25795	0.25795	0.0248112	1.60535	0.0940993	1.02641	12	Q8VDN2	Atp1a1	Sodium/potassium-transporting ATPase subunit alpha-1	AT1A1_MOUSE	31	-16.3724	0.836276	B	A	apical plasma membrane,basolateral plasma membrane,caveola,endoplasmic reticulum,endosome,Golgi apparatus,integral component of membrane,intercalated disc,lateral plasma membrane,membrane,membrane raft,myelin sheath,organelle membrane,plasma membrane,postsynaptic density,macromolecular complex,sarcolemma,sodium:potassium-exchanging ATPase complex,sperm flagellum,T-tubule	ADP binding,ankyrin binding,ATP binding,chaperone binding,phosphatase activity,phosphatidylinositol 3-kinase binding,potassium ion binding,protein domain specific binding,protein heterodimerization activity,protein kinase binding,sodium:potassium-exchanging ATPase activity,sodium ion binding,steroid hormone binding	cellular potassium ion homeostasis,cellular response to mechanical stimulus,cellular response to steroid hormone stimulus,cellular sodium ion homeostasis,membrane hyperpolarization,membrane repolarization,negative regulation of glucocorticoid biosynthetic process,negative regulation of heart contraction,positive regulation of heart contraction,positive regulation of striated muscle contraction,po…
B / C	Q9CQZ6	Q9CQZ6	0.257611	0.257611	0.0246521	1.60815	0.0940993	1.02641	12	Q9CQZ6	Ndufb3	NADH dehydrogenase [ubiquinone] 1 beta subcomplex subunit 3	NDUB3_MOUSE	4	19.5497	1.1955	B	C	integral component of membrane,mitochondrial inner membrane,mitochondrial respiratory chain complex I,mitochondrion		electron transport chain,mitochondrial respiratory chain complex I assembly
A / C	P70206	P70206	0.250313	0.250313	0.0232472	1.63363	0.0940993	1.02641	12	P70206	Plxna1	Plexin-A1	PLXA1_MOUSE	44	18.9465	1.18947	A	C	cytosol,integral component of plasma membrane,membrane,nucleoplasm,plasma membrane,semaphorin receptor complex	semaphorin receptor activity	dichotomous subdivision of terminal units involved in salivary gland branching,negative regulation of cell adhesion,neuron projection extension,neuron projection guidance,positive regulation of axonogenesis,regulation of cell migration,regulation of cell shape,regulation of GTPase activity,regulation of smooth muscle cell migration,semaphorin-plexin signaling pathway involved in axon guidance
A / C	Q9QXW9	Q9QXW9	0.244934	0.244934	0.0248554	1.60458	0.0940993	1.02641	12	Q9QXW9	Slc7a8	Large neutral amino acids transporter small subunit 2	LAT2_MOUSE	6	18.5038	1.18504	A	C	apical plasma membrane,basal plasma membrane,basolateral plasma membrane,cytoplasm,integral component of membrane,microvillus membrane,plasma membrane	amine transmembrane transporter activity,amino acid transmembrane transporter activity,glycine transmembrane transporter activity,L-alanine transmembrane transporter activity,L-amino acid transmembrane transporter activity,L-leucine transmembrane transporter activity,neutral amino acid transmembrane transporter activity,organic cation transmembrane transporter activity,thyroid hormone transmembra…	amino acid import across plasma membrane,amino acid transport,glycine transport,L-alanine import across plasma membrane,L-amino acid transport,leucine import across plasma membrane,leucine transport,L-leucine import into cell,neutral amino acid transport,proline transmembrane transport,thyroid hormone transport,tryptophan transport,valine transport
B / C	Q6ZQ18	Q6ZQ18	0.237218	0.237218	0.0248265	1.60508	0.0940993	1.02641	12	Q6ZQ18	Efr3b	Protein EFR3 homolog B	EFR3B_MOUSE	18	17.8718	1.17872	B	C	actin cytoskeleton,cytosol,plasma membrane		phosphatidylinositol phosphorylation,protein localization to plasma membrane
B / A	Q921J2	Q921J2	-0.213924	0.213924	0.0235472	1.62806	0.0940993	1.02641	12	Q921J2	Rheb	GTP-binding protein Rheb	RHEB_MOUSE	8	-13.7811	0.862189	B	A	cytosol,dendrite,endoplasmic reticulum membrane,glutamatergic synapse,Golgi membrane,neuronal cell body,plasma membrane,postsynaptic density,spliceosomal complex	GDP binding,GTPase activity,GTP binding,magnesium ion binding,protein kinase binding	negative regulation of cold-induced thermogenesis,positive regulation of oligodendrocyte differentiation,positive regulation of TOR signaling,regulation of postsynapse organization,regulation of TOR signaling,regulation of type B pancreatic cell development,small GTPase mediated signal transduction
B / A	Q9ESW4	Q9ESW4	-0.21062	0.21062	0.024122	1.61759	0.0940993	1.02641	12	Q9ESW4	Agk	Acylglycerol kinase, mitochondrial	AGK_MOUSE	16	-13.5834	0.864166	B	A	cytoplasm,integral component of mitochondrial inner membrane,intracellular membrane-bounded organelle,membrane,mitochondrial inner membrane,mitochondrial intermembrane space,mitochondrial membrane,mitochondrion,mitochondrial inner membrane protein insertion complex	acylglycerol kinase activity,ATP binding,ceramide kinase activity,D-erythro-sphingosine kinase activity,diacylglycerol kinase activity,dihydroceramide kinase activity,lipid kinase activity,NAD+ kinase activity	ceramide biosynthetic process,glycerolipid metabolic process,lipid phosphorylation,phosphorylation,protein import into mitochondrial inner membrane,sphingolipid metabolic process,sphingosine biosynthetic process
B / A	Q9CQA3	Q9CQA3	-0.182565	0.182565	0.024721	1.60693	0.0940993	1.02641	12	Q9CQA3	Sdhb	Succinate dehydrogenase [ubiquinone] iron-sulfur subunit, mitochondrial	SDHB_MOUSE	17	-11.8865	0.881135	B	A	mitochondrial inner membrane,mitochondrial membrane,mitochondrial respiratory chain complex II, succinate dehydrogenase complex (ubiquinone),mitochondrion,nucleoplasm,plasma membrane,respiratory chain complex II	2 iron, 2 sulfur cluster binding,3 iron, 4 sulfur cluster binding,4 iron, 4 sulfur cluster binding,electron carrier activity,metal ion binding,succinate dehydrogenase (ubiquinone) activity,ubiquinone binding	aerobic respiration,respiratory electron transport chain,succinate metabolic process,tricarboxylic acid cycle
B / A	Q9Z2Z6	Q9Z2Z6	-0.174416	0.174416	0.0234926	1.62907	0.0940993	1.02641	12	Q9Z2Z6	Slc25a20	Mitochondrial carnitine/acylcarnitine carrier protein	MCAT_MOUSE	13	-11.3874	0.886126	B	A	cytosol,integral component of membrane,mitochondrial inner membrane,mitochondrion	acyl carnitine transmembrane transporter activity	carnitine transmembrane transport
A / C	Q9D061	Q9D061	0.173341	0.173341	0.0238516	1.62248	0.0940993	1.02641	12	Q9D061	Acbd6	Acyl-CoA-binding domain-containing protein 6	ACBD6_MOUSE	5	12.7667	1.12767	A	C	cytoplasm	fatty-acyl-CoA binding,lipid binding
B / C	P35486	P35486	-0.165996	0.165996	0.0238002	1.62342	0.0940993	1.02641	12	P35486	Pdha1	Pyruvate dehydrogenase E1 component subunit alpha, somatic form, mitochondrial	ODPA_MOUSE	25	-10.8687	0.891313	B	C	mitochondrial pyruvate dehydrogenase complex,mitochondrion,myelin sheath,nucleolus,pyruvate dehydrogenase complex	pyruvate dehydrogenase (acetyl-transferring) activity,pyruvate dehydrogenase (NAD+) activity,pyruvate dehydrogenase activity	acetyl-CoA biosynthetic process from pyruvate,glucose metabolic process,mitochondrial acetyl-CoA biosynthetic process from pyruvate,tricarboxylic acid cycle
B / A	Q8BMF4	Q8BMF4	-0.148772	0.148772	0.024658	1.60804	0.0940993	1.02641	12	Q8BMF4	Dlat	Dihydrolipoyllysine-residue acetyltransferase component of pyruvate dehydrogenase complex, mitochondrial	ODP2_MOUSE	24	-9.79819	0.902018	B	A	mitochondrial pyruvate dehydrogenase complex,mitochondrion,myelin sheath,pyruvate dehydrogenase complex	dihydrolipoyllysine-residue acetyltransferase activity,identical protein binding,pyruvate dehydrogenase (NAD+) activity	acetyl-CoA biosynthetic process from pyruvate,glucose metabolic process,mitochondrial acetyl-CoA biosynthetic process from pyruvate,sleep,tricarboxylic acid cycle
A / C	P62082	P62082	0.134893	0.134893	0.0237904	1.6236	0.0940993	1.02641	12	P62082	Rps7	40S ribosomal protein S7	RS7_MOUSE	12	9.80112	1.09801	A	C	cytosolic small ribosomal subunit,microtubule organizing center,nucleolus,nucleus,macromolecular complex,ribonucleoprotein complex,small-subunit processome	mRNA 3'-UTR binding,mRNA 5'-UTR binding,poly(U) RNA binding,protein kinase binding,structural constituent of ribosome,ubiquitin ligase inhibitor activity	cell differentiation,negative regulation of protein ubiquitination involved in ubiquitin-dependent protein catabolic process,negative regulation of ubiquitin protein ligase activity,neural tube closure,positive regulation of gene expression,positive regulation of intrinsic apoptotic signaling pathway by p53 class mediator,protein stabilization,ribosomal small subunit biogenesis,rRNA processing,tr…
B / A	Q60737	Q60737	-0.117646	0.117646	0.0248711	1.60431	0.0940993	1.02641	12	Q60737	Csnk2a1	Casein kinase II subunit alpha	CSK21_MOUSE	19	-7.83095	0.92169	B	A	chromatin,cytoplasm,cytosol,nucleoplasm,nucleus,NuRD complex,plasma membrane,protein kinase CK2 complex,Sin3 complex	ATP binding,beta-catenin binding,identical protein binding,kinase activity,protein N-terminus binding,protein phosphatase regulator activity,protein serine/threonine kinase activity,ribonucleoprotein complex binding	apoptotic process,cell cycle,cerebral cortex development,liver regeneration,negative regulation of cysteine-type endopeptidase activity involved in apoptotic process,negative regulation of protein ubiquitination involved in ubiquitin-dependent protein catabolic process,peptidyl-serine phosphorylation,peptidyl-threonine phosphorylation,positive regulation of cell growth,positive regulation of cell…
B / A	Q5PR73	Q5PR73	-0.0985802	0.0985802	0.0248728	1.60428	0.0940993	1.02641	12	Q5PR73	Diras2	GTP-binding protein Di-Ras2	DIRA2_MOUSE	9	-6.60483	0.933952	B	A	plasma membrane	GDP binding,GTPase activity,GTP binding	signal transduction
A / C	Q9CQE8	Q9CQE8	0.0860914	0.0860914	0.0244219	1.61222	0.0940993	1.02641	12	Q9CQE8	RTRAF	RNA transcription, translation and transport factor protein	RTRAF_MOUSE	11	6.14904	1.06149	A	C	centrosome,cytoplasm,cytosol,mitotic spindle,nucleoplasm,nucleus,perinuclear region of cytoplasm,tRNA-splicing ligase complex	identical protein binding,RNA binding,RNA polymerase II core binding	negative regulation of protein kinase activity,positive regulation of transcription from RNA polymerase II promoter,tRNA splicing, via endonucleolytic cleavage and ligation
B / C	Q91YR1	Q91YR1	0.0536666	0.0536666	0.0233197	1.63228	0.0940993	1.02641	12	Q91YR1	Twf1	Twinfilin-1	TWF1_MOUSE	12	3.78994	1.0379	B	C	actin cytoskeleton,actin filament,cell-cell junction,cytoplasm,cytosol,filopodium,myofibril,perinuclear region of cytoplasm	actin binding,actin filament binding,actin monomer binding,ATP binding,phosphatidylinositol-4,5-bisphosphate binding,macromolecular complex binding,protein tyrosine kinase activity	actin filament depolymerization,barbed-end actin filament capping,negative regulation of actin filament polymerization,positive regulation of cardiac muscle hypertrophy,positive regulation of neuron projection development,regulation of actin phosphorylation,regulation of lamellipodium assembly,sequestering of actin monomers
B / C	Q6PER3	Q6PER3	0.309916	0.309916	0.0252784	1.59725	0.094805	1.02317	12	Q6PER3	Mapre3	Microtubule-associated protein RP/EB family member 3	MARE3_MOUSE	14	23.9635	1.23964	B	C	cytoplasm,cytoplasmic microtubule,microtubule cytoskeleton,microtubule organizing center,microtubule plus-end,midbody,mitotic spindle astral microtubule end,perinuclear region of cytoplasm,spindle midzone	identical protein binding,microtubule binding,microtubule plus-end binding,protein C-terminus binding,protein kinase binding	cell division,positive regulation of cyclin-dependent protein serine/threonine kinase activity,positive regulation of microtubule plus-end binding,positive regulation of protein kinase activity,positive regulation of transcription, DNA-templated,protein localization to microtubule,protein localization to microtubule plus-end,regulation of microtubule polymerization,regulation of microtubule polym…
A / C	P07901	P07901	0.23232	0.23232	0.0251488	1.59948	0.094805	1.02317	12	P07901	Hsp90aa1	Heat shock protein HSP 90-alpha	HS90A_MOUSE	33	17.4722	1.17472	A	C	apical plasma membrane,axonal growth cone,basolateral plasma membrane,brush border membrane,cell surface,collagen-containing extracellular matrix,cytoplasm,cytosol,dendritic growth cone,melanosome,mitochondrion,myelin sheath,neuronal cell body,neuron projection,nucleus,perinuclear region of cytoplasm,plasma membrane,macromolecular complex,sperm flagellum,sperm mitochondrial sheath,sperm plasma me…	ATPase activity,ATP binding,CTP binding,dATP binding,disordered domain specific binding,DNA polymerase binding,GTPase binding,GTP binding,histone deacetylase binding,identical protein binding,ion channel binding,mRNA binding,nitric-oxide synthase regulator activity,protein binding involved in protein folding,protein homodimerization activity,protein phosphatase binding,protein tyrosine kinase bin…	axon extension,cardiac muscle cell apoptotic process,cellular response to heat,central nervous system neuron axonogenesis,chaperone-mediated protein complex assembly,establishment of cell polarity,neuron migration,nitric oxide biosynthetic process,positive regulation of cardiac muscle contraction,positive regulation of cell size,positive regulation of cellular protein catabolic process,positive r…
A / C	Q9D338	Q9D338	0.229689	0.229689	0.0252544	1.59766	0.094805	1.02317	12	Q9D338	Mrpl19	39S ribosomal protein L19, mitochondrial	RM19_MOUSE	3	17.2583	1.17258	A	C	mitochondrial large ribosomal subunit,mitochondrial ribosome,mitochondrion,nuclear membrane,nucleus	structural constituent of ribosome	translation
B / A	Q9CQA1	Q9CQA1	-0.219561	0.219561	0.0251611	1.59927	0.094805	1.02317	12	Q9CQA1	Trappc5	Trafficking protein particle complex subunit 5	TPPC5_MOUSE	7	-14.1173	0.858827	B	A	endoplasmic reticulum,TRAPP complex,TRAPPIII protein complex,TRAPPII protein complex,TRAPPI protein complex		ER to Golgi vesicle-mediated transport
B / A	P35505	P35505	-0.181067	0.181067	0.0252246		0.094805		12	P35505	Fah	Fumarylacetoacetase	FAAA_MOUSE	8	-11.795	0.88205	B	A		fumarylacetoacetase activity,metal ion binding	arginine catabolic process,homogentisate catabolic process,L-phenylalanine catabolic process,tyrosine catabolic process
B / A	P14115	P14115	-0.441387	0.441387	0.0253957	1.59524	0.09508	1.02191	12	P14115	Rpl27a	60S ribosomal protein L27a	RL27A_MOUSE	3	-26.3574	0.736426	B	A	cytosol,cytosolic large ribosomal subunit,endoplasmic reticulum	structural constituent of ribosome	translation
B / A	Q921I1	Q921I1	-1.12284	1.12284	0.0255252	1.59303	0.0952816	1.02099	12	Q921I1	Tf	Serotransferrin	TRFE_MOUSE	27	-54.081	0.45919	B	A	apical plasma membrane,basal part of cell,basal plasma membrane,basement membrane,cell surface,cell tip,clathrin-coated pit,cytoplasmic vesicle,dense body,early endosome,endocytic vesicle,endosome,extracellular region,extracellular space,extrinsic component of external side of plasma membrane,HFE-transferrin receptor complex,late endosome,membrane,perinuclear region of cytoplasm,recycling endosom…	ferric iron binding,ferrous iron binding,iron chaperone activity,transferrin receptor binding	actin filament organization,activation of JUN kinase activity,cellular iron ion homeostasis,cellular response to iron ion,ERK1 and ERK2 cascade,iron ion transport,osteoclast differentiation,positive regulation of bone resorption,positive regulation of cell motility,positive regulation of myelination,positive regulation of oligodendrocyte progenitor proliferation,positive regulation of phosphoryla…
B / A	P50396	P50396	-0.329944	0.329944	0.0255376	1.59282	0.0952816	1.02099	12	P50396	Gdi1	Rab GDP dissociation inhibitor alpha	GDIA_MOUSE	36	-20.4433	0.795567	B	A	axon,cytoplasm,Golgi apparatus,midbody,myelin sheath,neuronal cell body,neuron projection,macromolecular complex	GTPase activator activity,Rab GDP-dissociation inhibitor activity,Rab GTPase binding	negative regulation of axonogenesis,negative regulation of protein targeting to membrane,positive regulation of axon extension,protein transport,Rab protein signal transduction,response to calcium ion,vesicle-mediated transport
B / C	Q3UEB3	Q3UEB3	0.0353982	0.0353982	0.0256842	1.59033	0.0956636	1.01925	12	Q3UEB3	Puf60	Poly(U)-binding-splicing factor PUF60	PUF60_MOUSE	4	2.48396	1.02484	B	C	cell junction,nucleoplasm	DNA binding,identical protein binding,RNA binding	alternative mRNA splicing, via spliceosome,apoptotic process,mRNA splice site selection,regulation of alternative mRNA splicing, via spliceosome
B / C	Q61425	Q61425	-0.480614	0.480614	0.0258431	1.58765	0.0960903	1.01732	12	Q61425	Hadh	Hydroxyacyl-coenzyme A dehydrogenase, mitochondrial	HCDH_MOUSE	13	-28.3327	0.716673	B	C	cytoplasm,mitochondrial inner membrane,mitochondrial matrix,mitochondrion,nucleoplasm	3-hydroxyacyl-CoA dehydrogenase activity,identical protein binding,NAD+ binding	fatty acid beta-oxidation,negative regulation of insulin secretion,positive regulation of cold-induced thermogenesis,regulation of insulin secretion,response to activity,response to drug,response to insulin
B / A	Q9DB15	Q9DB15	0.818775	0.818775	0.0261159	1.5831	0.0961758	1.01693	12	Q9DB15	Mrpl12	39S ribosomal protein L12, mitochondrial	RM12_MOUSE	5	76.3908	1.76391	B	A	mitochondrial large ribosomal subunit,mitochondrial ribosome,mitochondrion	structural constituent of ribosome	transcription from mitochondrial promoter,positive regulation of transcription, DNA-templated,translation
B / A	P20152	P20152	0.566738	0.566738	0.0259535	1.5858	0.0961758	1.01693	12	P20152	Vim	Vimentin	VIME_MOUSE	35	48.1171	1.48117	B	A	axon,cell body,cell leading edge,cell projection,cytoplasm,cytoskeleton,cytosol,intermediate filament,intermediate filament cytoskeleton,neuron projection,nuclear matrix,perinuclear region of cytoplasm,peroxisome,phagocytic vesicle,plasma membrane,polysome,ribonucleoprotein complex,type III intermediate filament	double-stranded RNA binding,identical protein binding,keratin filament binding,kinase binding,protein domain specific binding,protein kinase binding,protein phosphatase 2A binding,scaffold protein binding,structural constituent of cytoskeleton,structural constituent of eye lens	astrocyte development,Bergmann glial cell differentiation,cellular response to interferon-gamma,cellular response to lipopolysaccharide,cellular response to muramyl dipeptide,intermediate filament-based process,intermediate filament organization,lens fiber cell development,negative regulation of neuron projection development,positive regulation of collagen biosynthetic process,positive regulation…
B / A	O08553	O08553	-0.261466	0.261466	0.0261607	1.58235	0.0961758	1.01693	12	O08553	Dpysl2	Dihydropyrimidinase-related protein 2	DPYL2_MOUSE	31	-16.576	0.83424	B	A	axon,cytoskeleton,cytosol,dendrite,growth cone,mitochondrion,myelin sheath,neuronal cell body,neuron projection,plasma membrane,presynapse,macromolecular complex,terminal bouton	hydrolase activity, acting on carbon-nitrogen (but not peptide) bonds,identical protein binding,microtubule binding,protein kinase binding	axon guidance,cytoskeleton organization,endocytosis,olfactory bulb development,positive regulation of glutamate secretion,regulation of axon extension,regulation of neuron differentiation,regulation of neuron projection development,response to amphetamine,response to cocaine,response to drug,spinal cord development,synaptic vesicle transport
B / C	Q8K3G9	Q8K3G9	0.148967	0.148967	0.0260496	1.5842	0.0961758	1.01693	12	Q8K3G9	Appl2	DCC-interacting protein 13-beta	DP13B_MOUSE	7	10.8775	1.10878	B	C	cytoplasm,cytoplasmic vesicle,early endosome membrane,early phagosome,early phagosome membrane,endosome,endosome membrane,macropinosome,membrane,nucleus,plasma membrane,ruffle,ruffle membrane,vesicle	identical protein binding,phosphatidylinositol binding,phosphatidylserine binding,macromolecular complex binding,protein homodimerization activity,Rab GTPase binding	adiponectin-activated signaling pathway,cell cycle,cell proliferation,cellular response to hepatocyte growth factor stimulus,cold acclimation,diet induced thermogenesis,glucose homeostasis,negative regulation of cellular response to insulin stimulus,negative regulation of cytokine production involved in inflammatory response,negative regulation of fatty acid oxidation,negative regulation of gluco…
A / C	P52760	P52760	0.134739	0.134739	0.0261672	1.58224	0.0961758	1.01693	12	P52760	Rida	2-iminobutanoate/2-iminopropanoate deaminase	RIDA_MOUSE	7	9.78938	1.09789	A	C	cytoplasm,cytosol,mitochondrial matrix,mitochondrion,nucleus,peroxisome	deaminase activity,endoribonuclease activity, producing 3'-phosphomonoesters,identical protein binding,ion binding,long-chain fatty acid binding,mRNA binding,transition metal ion binding	brain development,G1 to G0 transition,kidney development,lung development,mRNA catabolic process,mRNA destabilization,negative regulation of epithelial cell proliferation,negative regulation of translation,organonitrogen compound catabolic process,response to lipid,response to salt
A / C	Q99KP6	Q99KP6	0.12724	0.12724	0.0261772	1.58208	0.0961758	1.01693	12	Q99KP6	Prpf19	Pre-mRNA-processing factor 19	PRP19_MOUSE	13	9.22023	1.0922	A	C	catalytic step 2 spliceosome,cytoplasm,DNA replication factor A complex,lipid particle,nuclear speck,nucleus,Prp19 complex,site of double-strand break,spindle,spliceosomal complex,U2-type catalytic step 1 spliceosome,U2-type catalytic step 2 spliceosome	identical protein binding,ubiquitin protein ligase activity,ubiquitin-protein transferase activity,ubiquitin-ubiquitin ligase activity	cellular protein localization,double-strand break repair via nonhomologous end joining,generation of catalytic spliceosome for first transesterification step,inner cell mass cell proliferation,lipid biosynthetic process,mRNA splicing, via spliceosome,negative regulation of neuron differentiation,positive regulation of astrocyte differentiation,positive regulation of mRNA splicing, via spliceosome…
B / A	Q8K411	Q8K411	0.0253705	0.0253705	0.0259587	1.58572	0.0961758	1.01693	12	Q8K411	Pitrm1	Presequence protease, mitochondrial	PREP_MOUSE	17	1.77411	1.01774	B	A	mitochondrial matrix,mitochondrion	metalloendopeptidase activity,metallopeptidase activity,zinc ion binding	protein processing,proteolysis
B / A	P67984	P67984	-0.356158	0.356158	0.0262671	1.58059	0.0961958	1.01684	12	P67984	Rpl22	60S ribosomal protein L22	RL22_MOUSE	2	-21.8757	0.781243	B	A	cytoplasm,cytosolic large ribosomal subunit,nucleus,ribonucleoprotein complex,ribosome	heparin binding,identical protein binding,RNA binding,structural constituent of ribosome	alpha-beta T cell differentiation,cytoplasmic translation
B / A	Q3UHB1	Q3UHB1	-0.257164	0.257164	0.0263103	1.57987	0.0961958	1.01684	12	Q3UHB1	Nt5dc3	5'-nucleotidase domain-containing protein 3	NT5D3_MOUSE	24	-16.3269	0.836731	B	A	cytosol,mitochondrion,receptor complex	5'-nucleotidase activity,metal ion binding
B / C	O54984	O54984	0.0163534	0.0163534	0.026316	1.57978	0.0961958	1.01684	12	O54984	Get3	ATPase GET3	GET3_MOUSE	11	1.13998	1.0114	B	C	GET complex,nucleolus,nucleoplasm	ATPase activity,ATP binding,metal ion binding	posttranslational protein targeting to membrane,tail-anchored membrane protein insertion into ER membrane
B / A	Q8BFQ8	Q8BFQ8	-0.122995	0.122995	0.0263641	1.57899	0.0962089	1.01678	12	Q8BFQ8	Gatd1	Glutamine amidotransferase-like class 1 domain-containing protein 1	GALD1_MOUSE	4	-8.17209	0.918279	B	A	extracellular region
A / C	Q9CVB6	Q9CVB6	2.89434	2.89434	0.0265091	1.5766	0.096413	1.01586	12	Q9CVB6	Arpc2	Actin-related protein 2/3 complex subunit 2	ARPC2_MOUSE	24	643.506	7.43506	A	C	actin filament branch point,apical dendrite,Arp2/3 protein complex,axon terminus,cell leading edge,cell surface,concave side of sperm head,cytoplasm,dendritic shaft,dendritic spine,endosome,filamentous actin,focal adhesion,growth cone,invadopodium,lamellipodium,muscle cell projection membrane,nucleus,perikaryon,peripheral region of growth cone,plasma membrane,podosome core,podosome ring,ruffle me…	actin filament binding,ATPase binding,glutamate receptor binding,macromolecular complex binding,structural constituent of cytoskeleton	actin filament polymerization,Arp2/3 complex-mediated actin nucleation,cellular response to epidermal growth factor stimulus,cellular response to platelet-derived growth factor stimulus,cellular response to rapamycin,positive regulation of actin cytoskeleton reorganization,positive regulation of actin filament polymerization,positive regulation of barbed-end actin filament capping,positive regula…
B / C	Q62093	Q62093	0.300983	0.300983	0.0265083	1.57662	0.096413	1.01586	12	Q62093	Srsf2	Serine/arginine-rich splicing factor 2	SRSF2_MOUSE	4	23.1984	1.23198	B	C	cytoplasm,cytosol,interchromatin granule,nuclear speck,nucleoplasm,nucleus,spliceosomal complex	pre-mRNA binding,protein kinase C binding,RNA binding	mitotic cell cycle,mRNA cis splicing, via spliceosome,regulation of alternative mRNA splicing, via spliceosome,response to vitamin E
A / C	Q8R123	Q8R123	3.33076	3.33076	0.0266895	1.57366	0.0969062	1.01365	12	Q8R123	Flad1	FAD synthase	FAD1_MOUSE	9	906.14	10.0614	A	C	cytosol,plasma membrane	ATP binding,FMN adenylyltransferase activity,identical protein binding	FAD biosynthetic process
B / A	P97797	P97797	-0.517539	0.517539	0.0267398	1.57284	0.0969261	1.01356	12	P97797	Sirpa	Tyrosine-protein phosphatase non-receptor type substrate 1	SHPS1_MOUSE	14	-30.1437	0.698563	B	A	cell surface,integral component of plasma membrane,plasma membrane	protein binding involved in cell-cell adhesion,GTPase regulator activity,protein antigen binding,protein binding involved in heterotypic cell-cell adhesion,protein phosphatase binding,protein phosphorylated amino acid binding,protein tyrosine kinase binding,SH3 domain binding	actin filament organization,cell-matrix adhesion,cell migration,cellular response to hydrogen peroxide,cellular response to interferon-gamma,cellular response to interleukin-1,cellular response to interleukin-12,cellular response to lipopolysaccharide,cytoskeleton organization,granulocyte migration,hematopoietic progenitor cell differentiation,monocyte extravasation,negative regulation of chemoki…
A / C	P97952	P97952	0.323581	0.323581	0.0268841	1.5705	0.096962	1.0134	12	P97952	Scn1b	Sodium channel subunit beta-1	SCN1B_MOUSE	6	25.1433	1.25143	A	C	integral component of plasma membrane,intercalated disc,node of Ranvier,perikaryon,sodium channel complex,T-tubule,voltage-gated sodium channel complex	ion channel binding,sodium channel inhibitor activity,sodium channel regulator activity,voltage-gated ion channel activity,voltage-gated sodium channel activity,voltage-gated sodium channel activity involved in cardiac muscle cell action potential,voltage-gated sodium channel activity involved in Purkinje myocyte action potential	axon guidance,cardiac conduction,cardiac muscle cell action potential involved in contraction,cardiac muscle contraction,corticospinal neuron axon guidance,locomotion,membrane depolarization,membrane depolarization during cardiac muscle cell action potential,membrane depolarization during Purkinje myocyte cell action potential,neuronal action potential propagation,positive regulation of neuron pr…
A / C	Q921J2	Q921J2	0.178606	0.178606	0.0268349	1.5713	0.096962	1.0134	12	Q921J2	Rheb	GTP-binding protein Rheb	RHEB_MOUSE	8	13.179	1.13179	A	C	cytosol,dendrite,endoplasmic reticulum membrane,glutamatergic synapse,Golgi membrane,neuronal cell body,plasma membrane,postsynaptic density,spliceosomal complex	GDP binding,GTPase activity,GTP binding,magnesium ion binding,protein kinase binding	negative regulation of cold-induced thermogenesis,positive regulation of oligodendrocyte differentiation,positive regulation of TOR signaling,regulation of postsynapse organization,regulation of TOR signaling,regulation of type B pancreatic cell development,small GTPase mediated signal transduction
B / C	Q8K394	Q8K394	0.152702	0.152702	0.0268684	1.57076	0.096962	1.0134	12	Q8K394	Plcl2	Inactive phospholipase C-like protein 2	PLCL2_MOUSE	18	11.165	1.11165	B	C	cytoplasm	GABA receptor binding,inositol 1,4,5 trisphosphate binding,phosphatidylinositol phospholipase C activity	B-1a B cell differentiation,B cell proliferation involved in immune response,gamma-aminobutyric acid signaling pathway,lipid metabolic process,negative regulation of B cell receptor signaling pathway,negative regulation of cold-induced thermogenesis,phosphatidylinositol-mediated signaling,positive regulation of receptor binding,regulation of peptidyl-serine phosphorylation,regulation of synaptic …
B / C	O35405	O35405	-0.447747	0.447747	0.02705	1.56783	0.0969851	1.0133	12	O35405	Pld3	5'-3' exonuclease PLD3	PLD3_MOUSE	7	-26.6813	0.733187	B	C	early endosome membrane,endoplasmic reticulum membrane,Golgi membrane,integral component of membrane,late endosome membrane,lysosomal lumen,lysosomal membrane	phospholipase D activity,single-stranded DNA 5'-3' exodeoxyribonuclease activity	inflammatory response,innate immune response,myotube differentiation,regulation of cytokine production involved in inflammatory response
B / C	P45591	P45591	-0.365329	0.365329	0.0272301	1.56495	0.0969851	1.0133	12	P45591	Cfl2	Cofilin-2	COF2_MOUSE	10	-22.3708	0.776292	B	C	actin cytoskeleton,cortical actin cytoskeleton,cytoplasm,I band,nuclear matrix,Z disc	actin filament binding	actin filament depolymerization,actin filament fragmentation,actin filament organization,actin filament severing,cell motility,muscle cell cellular homeostasis,positive regulation of actin filament depolymerization,sarcomere organization,skeletal muscle tissue development
B / A	Q99LF4	Q99LF4	0.346959	0.346959	0.0272864	1.56405	0.0969851	1.0133	12	Q99LF4	Rtcb	RNA-splicing ligase RtcB homolog	RTCB_MOUSE	20	27.1877	1.27188	B	A	cytoplasm,cytosol,endoplasmic reticulum membrane,intracellular membrane-bounded organelle,nuclear envelope,nucleoplasm,nucleus,tRNA-splicing ligase complex	GTP binding,metal ion binding,RNA ligase (ATP) activity,vinculin binding	in utero embryonic development,placenta development,tRNA exon ligation utilizing 2',3' cyclic phosphate of 5'-exon as source of linkage phosphate,tRNA splicing, via endonucleolytic cleavage and ligation
A / C	P23927	P23927	0.301976	0.301976	0.0272354	1.56487	0.0969851	1.0133	12	P23927	Cryab	Alpha-crystallin B chain	CRYAB_MOUSE	11	23.2832	1.23283	A	C	actin filament bundle,axon,cardiac myofibril,cell surface,contractile fiber,cytoplasm,cytosol,dendritic spine,Golgi apparatus,I band,M band,microtubule cytoskeleton,mitochondrion,myelin sheath,nucleus,perikaryon,plasma membrane,postsynaptic density,macromolecular complex,synapse,synaptic membrane,Z disc	beta-amyloid binding,cytoskeletal protein binding,identical protein binding,metal ion binding,microtubule binding,macromolecular complex binding,protein homodimerization activity,structural constituent of eye lens,structural molecule activity,unfolded protein binding	apoptotic process involved in morphogenesis,camera-type eye development,cellular response to gamma radiation,lens development in camera-type eye,microtubule polymerization or depolymerization,multicellular organism aging,muscle organ development,negative regulation of amyloid fibril formation,negative regulation of apoptotic process,negative regulation of cell growth,negative regulation of cystei…
B / C	Q8VBV7	Q8VBV7	0.274054	0.274054	0.0270184	1.56834	0.0969851	1.0133	12	Q8VBV7	Cops8	COP9 signalosome complex subunit 8	CSN8_MOUSE	7	20.9201	1.2092	B	C	COP9 signalosome,cytosol,nucleoplasm,nucleus,perinuclear region of cytoplasm		activation of NF-kappaB-inducing kinase activity,COP9 signalosome assembly,negative regulation of cell proliferation,protein deneddylation,protein phosphorylation
B / A	O88951	O88951	-0.271992	0.271992	0.0270057	1.56854	0.0969851	1.0133	12	O88951	Lin7b	Protein lin-7 homolog B	LIN7B_MOUSE	5	-17.1825	0.828175	B	A	basolateral plasma membrane,bicellular tight junction,cell-cell junction,MPP7-DLG1-LIN7 complex,plasma membrane,postsynaptic density membrane,presynapse,synapse	L27 domain binding,PDZ domain binding,protein domain specific binding	exocytosis,maintenance of epithelial cell apical/basal polarity,neurotransmitter secretion,protein localization to basolateral plasma membrane,protein transport
B / A	P99026	P99026	-0.237453	0.237453	0.0272939	1.56393	0.0969851	1.0133	12	P99026	Psmb4	Proteasome subunit beta type-4	PSB4_MOUSE	8	-15.1759	0.848241	B	A	ciliary basal body,cytoplasm,cytosol,nucleoplasm,nucleus,proteasome complex,proteasome core complex,proteasome core complex, beta-subunit complex	endopeptidase activity,lipopolysaccharide binding,threonine-type endopeptidase activity	negative regulation of inflammatory response to antigenic stimulus,proteasomal protein catabolic process,proteasomal ubiquitin-independent protein catabolic process,proteasome-mediated ubiquitin-dependent protein catabolic process
B / A	P42669	P42669	-0.232211	0.232211	0.027228	1.56498	0.0969851	1.0133	12	P42669	Pura	Transcriptional activator protein Pur-alpha	PURA_MOUSE	12	-14.8671	0.851329	B	A	cytoplasm,dendrite,dendrite cytoplasm,glutamatergic synapse,neuronal cell body,nucleus,postsynapse,postsynaptic density	DNA binding,transcription factor activity, sequence-specific DNA binding,transcriptional repressor activity, RNA polymerase II transcription regulatory region sequence-specific binding,double-stranded DNA binding,double-stranded telomeric DNA binding,purine-rich negative regulatory element binding,RNA binding,RNA polymerase II regulatory region sequence-specific DNA binding,sequence-specific DNA …	cell differentiation,dendritic transport of messenger ribonucleoprotein complex,DNA unwinding involved in DNA replication,epithelial cell proliferation,lymphocyte proliferation,mitotic cell cycle checkpoint,negative regulation of transcription, DNA-templated,nervous system development,positive regulation of cell proliferation
B / C	Q6IRU2	Q6IRU2	0.195579	0.195579	0.0271064	1.56693	0.0969851	1.0133	12	Q6IRU2	Tpm4	Tropomyosin alpha-4 chain	TPM4_MOUSE	12	14.5183	1.14518	B	C	actin cytoskeleton,actin filament,cortical cytoskeleton,cytoplasm,podosome,stress fiber	actin filament binding,identical protein binding,metal ion binding,protein heterodimerization activity,protein homodimerization activity	actin filament organization,muscle contraction
B / A	P32037	P32037	-0.284542	0.284542	0.0274909	1.56081	0.0970882	1.01283	12	P32037	Slc2a3	Solute carrier family 2, facilitated glucose transporter member 3	GTR3_MOUSE	8	-17.8998	0.821002	B	A	acrosomal membrane,caveola,cell projection,cytoplasm,glutamatergic synapse,integral component of membrane,integral component of plasma membrane,integral component of synaptic membrane,perikaryon,plasma membrane,synaptic vesicle membrane	dehydroascorbic acid transporter activity,D-glucose transmembrane transporter activity,galactoside binding,glucose binding,glucose transmembrane transporter activity,kinase binding,monosaccharide transmembrane transporter activity,xylose binding	dehydroascorbic acid transport,glucose import across plasma membrane,glucose transmembrane transport,transport across blood-brain barrier
B / A	Q9R1P1	Q9R1P1	0.245716	0.245716	0.0273687	1.56275	0.0970882	1.01283	12	Q9R1P1	Psmb3	Proteasome subunit beta type-3	PSB3_MOUSE	9	18.5681	1.18568	B	A	cytoplasm,cytosol,nucleoplasm,nucleus,proteasome complex,proteasome core complex,proteasome core complex, beta-subunit complex	endopeptidase activity,threonine-type endopeptidase activity	proteasomal protein catabolic process,proteasomal ubiquitin-independent protein catabolic process,proteasome-mediated ubiquitin-dependent protein catabolic process,protein catabolic process
B / A	P97333	P97333	-0.194061	0.194061	0.0274178	1.56197	0.0970882	1.01283	12	P97333	Nrp1	Neuropilin-1	NRP1_MOUSE	22	-12.5858	0.874142	B	A	axon,cell surface,cytosol,early endosome,focal adhesion,glutamatergic synapse,growth cone,integral component of membrane,mitochondrial membrane,neurofilament,neuronal cell body,neuron projection,plasma membrane,sorting endosome	growth factor binding,GTPase activator activity,heparin binding,metal ion binding,protein kinase binding,semaphorin receptor activity,vascular endothelial growth factor-activated receptor activity,vascular endothelial growth factor binding	actin cytoskeleton reorganization,angiogenesis,angiogenesis involved in coronary vascular morphogenesis,artery morphogenesis,axonal fasciculation,axon extension involved in axon guidance,axon guidance,axonogenesis involved in innervation,basal dendrite arborization,basal dendrite development,patterning of blood vessels,branchiomotor neuron axon guidance,cell migration,cell migration involved in c…
B / A	Q8CGY8	Q8CGY8	-0.114092	0.114092	0.0275023	1.56063	0.0970882	1.01283	12	Q8CGY8	Ogt	UDP-N-acetylglucosamine--peptide N-acetylglucosaminyltransferase 110 kDa subunit	OGT1_MOUSE	34	-7.60361	0.923964	B	A	cytoplasm,cytosol,euchromatin,histone acetyltransferase complex,mitochondrial membrane,mitochondrion,neuronal cell body,neuron projection,nucleoplasm,nucleus,plasma membrane,macromolecular complex,protein N-acetylglucosaminyltransferase complex,zymogen granule	catalytic activity,histone acetyltransferase activity (H4-K16 specific),histone acetyltransferase activity (H4-K5 specific),histone acetyltransferase activity (H4-K8 specific),identical protein binding,monosaccharide binding,N-acetyltransferase activity,peptide binding,phosphatidylinositol-3,4,5-trisphosphate binding,macromolecular complex binding,protein domain specific binding,protein N-acetylg…	apoptotic process,cellular response to glucose stimulus,cellular response to lipopolysaccharide,circadian regulation of gene expression,glucosamine metabolic process,histone H3-K4 trimethylation,histone H4-K16 acetylation,histone H4-K5 acetylation,histone H4-K8 acetylation,intracellular distribution of mitochondria,negative regulation of cell death,negative regulation of cellular response to hypo…
A / C	Q9QXS6	Q9QXS6	-1.04155	1.04155	0.0275672	1.55961	0.0971224	1.01268	12	Q9QXS6	Dbn1	Drebrin	DREB_MOUSE	29	-51.4196	0.485804	A	C	actin cytoskeleton,asymmetric synapse,axonal growth cone,axonal spine,cell-cell junction,cortical actin cytoskeleton,cytoplasm,cytoskeleton,dendrite,dendritic filopodium,dendritic shaft,dendritic spine,excitatory synapse,filopodium,gap junction,glutamatergic synapse,growth cone,lamellipodium,membrane,neuronal cell body,neuron spine,perinuclear region of cytoplasm,plasma membrane,postsynaptic acti…	actin filament binding,cytoskeletal protein binding,profilin binding	actin filament organization,cell communication by chemical coupling,cell communication by electrical coupling,cellular response to transforming growth factor beta stimulus,cellular response to tumor necrosis factor,cytoplasmic sequestering of protein,generation of neurons,maintenance of protein location in cell,modulation of inhibitory postsynaptic potential,negative regulation of actin-dependent…
A / C	Q9DBF1	Q9DBF1	0.327287	0.327287	0.0276018	1.55906	0.0971224	1.01268	12	Q9DBF1	Aldh7a1	Alpha-aminoadipic semialdehyde dehydrogenase	AL7A1_MOUSE	22	25.4652	1.25465	A	C	cytosol,mitochondrion,nucleus	betaine-aldehyde dehydrogenase activity,glyceraldehyde-3-phosphate dehydrogenase (NAD+) (non-phosphorylating) activity,identical protein binding,L-aminoadipate-semialdehyde dehydrogenase activity	glycine betaine biosynthetic process from choline
B / A	Q9CZD3	Q9CZD3	-0.102469	0.102469	0.0276923	1.55764	0.0972828	1.01196	12	Q9CZD3	Gars1	Glycine--tRNA ligase	GARS_MOUSE	22	-6.85621	0.931438	B	A	axon,cytoplasm,cytosol,extracellular exosome,mitochondrion,secretory granule	ATP binding,bis(5'-nucleosyl)-tetraphosphatase (asymmetrical) activity,glycine-tRNA ligase activity,identical protein binding,protein dimerization activity,transferase activity	diadenosine tetraphosphate biosynthetic process,glycyl-tRNA aminoacylation,mitochondrial glycyl-tRNA aminoacylation,tRNA aminoacylation for protein translation
B / A	Q3TY86	Q3TY86	-0.334608	0.334608	0.0278406	1.55532	0.0975414	1.01081	12	Q3TY86	Aifm3	Apoptosis-inducing factor 3	AIFM3_MOUSE	2	-20.7001	0.792999	B	A	cytosol,endoplasmic reticulum,mitochondrial inner membrane,mitochondrion	2 iron, 2 sulfur cluster binding,flavin adenine dinucleotide binding,metal ion binding,oxidoreductase activity	execution phase of apoptosis
B / A	Q6P5E4	Q6P5E4	0.0703831	0.0703831	0.0278561	1.55508	0.0975414	1.01081	12	Q6P5E4	Uggt1	UDP-glucose:glycoprotein glucosyltransferase 1	UGGG1_MOUSE	25	4.99954	1.05	B	A	endoplasmic reticulum,endoplasmic reticulum-Golgi intermediate compartment,endoplasmic reticulum lumen,macromolecular complex	UDP-glucose:glycoprotein glucosyltransferase activity,unfolded protein binding	ER-associated misfolded protein catabolic process,protein N-linked glycosylation via asparagine
B / C	Q8R123	Q8R123	2.20485	2.20485	0.0286746	1.5425	0.0976479	1.01034	12	Q8R123	Flad1	FAD synthase	FAD1_MOUSE	9	361.027	4.61027	B	C	cytosol,plasma membrane	ATP binding,FMN adenylyltransferase activity,identical protein binding	FAD biosynthetic process
A / C	P70698	P70698	1.20864	1.20864	0.0296292	1.52828	0.0976479	1.01034	12	P70698	Ctps1	CTP synthase 1	PYRG1_MOUSE	8	131.119	2.31119	A	C	cytoophidium,cytoplasm,cytosol	ATP binding,CTP synthase activity,identical protein binding	'de novo' CTP biosynthetic process,B cell proliferation,CTP biosynthetic process,glutamine metabolic process,pyrimidine nucleobase biosynthetic process,T cell proliferation
A / C	Q61292	Q61292	-0.739091	0.739091	0.0290258	1.53722	0.0976479	1.01034	12	Q61292	Lamb2	Laminin subunit beta-2	LAMB2_MOUSE	20	-40.0883	0.599117	A	C	basement membrane,collagen-containing extracellular matrix,extracellular region,laminin-3 complex,laminin complex,neuromuscular junction,synapse,synaptic cleft	extracellular matrix structural constituent,integrin binding	animal organ morphogenesis,astrocyte development,axon extension involved in regeneration,axon guidance,basement membrane assembly,cell migration,cell morphogenesis involved in differentiation,metanephric glomerular basement membrane development,metanephric glomerular visceral epithelial cell development,neuromuscular junction development,neuron projection development,retina development in camera-…
A / C	Q8BFR5	Q8BFR5	0.738342	0.738342	0.0292433	1.53397	0.0976479	1.01034	12	Q8BFR5	Tufm	Elongation factor Tu, mitochondrial	EFTU_MOUSE	25	66.8257	1.66826	A	C	mitochondrial inner membrane,mitochondrial nucleoid,mitochondrion,myelin sheath,synapse	GTPase activity,GTP binding,translation elongation factor activity	mitochondrial translational elongation,response to ethanol,translational elongation
A / C	P68404	P68404	0.695269	0.695269	0.0285266	1.54475	0.0976479	1.01034	12	P68404	Prkcb	Protein kinase C beta type	KPCB_MOUSE	19	61.9186	1.61919	A	C	brush border membrane,calyx of Held,centrosome,cytoplasm,cytosol,membrane,nucleoplasm,nucleus,plasma membrane,spectrin	androgen receptor binding,ATP binding,calcium channel regulator activity,calcium-dependent protein kinase C activity,chromatin binding,histone binding,histone kinase activity (H3-T6 specific),ligand-dependent nuclear receptor transcription coactivator activity,protein kinase C activity,protein kinase C binding,protein serine/threonine kinase activity,zinc ion binding	adaptive immune response,apoptotic process,B cell activation,B cell receptor signaling pathway,calcium ion transport,cellular calcium ion homeostasis,cellular response to carbohydrate stimulus,histone H3-T6 phosphorylation,intracellular signal transduction,negative regulation of glucose transport,negative regulation of insulin receptor signaling pathway,peptidyl-serine phosphorylation,positive re…
B / C	Q3TES0	Q3TES0	-0.686765	0.686765	0.0296883	1.52741	0.0976479	1.01034	12	Q3TES0	Iqsec3	IQ motif and SEC7 domain-containing protein 3	IQEC3_MOUSE	11	-37.8755	0.621245	B	C	cytosol,GABA-ergic synapse,inhibitory synapse,nucleoplasm,postsynaptic density,postsynaptic membrane,postsynaptic specialization of symmetric synapse	ARF guanyl-nucleotide exchange factor activity	actin cytoskeleton organization,activation of GTPase activity,regulation of ARF protein signal transduction,regulation of small GTPase mediated signal transduction,synapse organization
B / C	P57716	P57716	-0.665265	0.665265	0.0291901	1.53477	0.0976479	1.01034	12	P57716	Ncstn	Nicastrin	NICA_MOUSE	5	-36.9427	0.630573	B	C	cytoplasm,cytoplasmic vesicle membrane,early endosome,endoplasmic reticulum,gamma-secretase complex,Golgi apparatus,integral component of membrane,integral component of plasma membrane,integral component of presynaptic membrane,lysosomal membrane,lysosome,melanosome,membrane,mitochondrion,plasma membrane,macromolecular complex,sarcolemma,synapse,synaptic membrane,synaptic vesicle	ATPase binding,growth factor receptor binding,peptidase activity	adult behavior,beta-amyloid formation,beta-amyloid metabolic process,amyloid precursor protein biosynthetic process,amyloid precursor protein metabolic process,cellular response to calcium ion,central nervous system myelination,cerebellum development,dopamine receptor signaling pathway,epithelial cell proliferation,glutamate receptor signaling pathway,learning or memory,membrane protein ectodomai…
A / C	P06745	P06745	0.631611	0.631611	0.0284333	1.54617	0.0976479	1.01034	12	P06745	Gpi	Glucose-6-phosphate isomerase	G6PI_MOUSE	32	54.9294	1.54929	A	C	ciliary membrane,cytoplasm,cytosol,extracellular space,myelin sheath,neuron projection,nucleoplasm,plasma membrane	cytokine activity,glucose-6-phosphate isomerase activity,growth factor activity,monosaccharide binding,ubiquitin protein ligase binding	carbohydrate metabolic process,erythrocyte homeostasis,gluconeogenesis,glucose 6-phosphate metabolic process,glucose homeostasis,glycolytic process,glycolytic process through glucose-6-phosphate,in utero embryonic development,learning or memory,mesoderm formation,negative regulation of cysteine-type endopeptidase activity involved in apoptotic process,negative regulation of neuron apoptotic proce…
A / C	O88745	O88745	-0.580525	0.580525	0.0287619	1.54118	0.0976479	1.01034	12	O88745	Scrg1	Scrapie-responsive protein 1	SCRG1_MOUSE	2	-33.128	0.66872	A	C	cytoplasm,extracellular region,Golgi apparatus,neuron projection terminus		mesenchymal stem cell proliferation
B / A	P31648	P31648	0.545909	0.545909	0.0296915	1.52737	0.0976479	1.01034	12	P31648	Slc6a1	Sodium- and chloride-dependent GABA transporter 1	SC6A1_MOUSE	10	45.9939	1.45994	B	A	axon,cell surface,GABA-ergic synapse,integral component of postsynaptic membrane,integral component of presynaptic membrane,neuronal cell body,neuron projection,plasma membrane	gamma-aminobutyric acid:sodium symporter activity,gamma-aminobutyric acid transmembrane transporter activity,identical protein binding,metal ion binding,neurotransmitter binding,sodium:chloride symporter activity	associative learning,chloride transmembrane transport,gamma-aminobutyric acid import,inorganic anion import into cell,learning,memory,negative regulation of synaptic transmission, GABAergic,neurotransmitter reuptake,positive regulation of gamma-aminobutyric acid secretion,response to calcium ion,response to cocaine,response to estradiol,response to inorganic substance,response to lead ion,respons…
B / C	Q9CR61	Q9CR61	-0.49623	0.49623	0.0289056	1.53902	0.0976479	1.01034	12	Q9CR61	Ndufb7	NADH dehydrogenase [ubiquinone] 1 beta subcomplex subunit 7	NDUB7_MOUSE	9	-29.1043	0.708957	B	C	mitochondrial inner membrane,mitochondrial intermembrane space,mitochondrial respiratory chain complex I,mitochondrion	NADH dehydrogenase (ubiquinone) activity	mitochondrial respiratory chain complex I assembly
A / C	P97797	P97797	0.477855	0.477855	0.0280653	1.55183	0.0976479	1.01034	12	P97797	Sirpa	Tyrosine-protein phosphatase non-receptor type substrate 1	SHPS1_MOUSE	14	39.2672	1.39267	A	C	cell surface,integral component of plasma membrane,plasma membrane	protein binding involved in cell-cell adhesion,GTPase regulator activity,protein antigen binding,protein binding involved in heterotypic cell-cell adhesion,protein phosphatase binding,protein phosphorylated amino acid binding,protein tyrosine kinase binding,SH3 domain binding	actin filament organization,cell-matrix adhesion,cell migration,cellular response to hydrogen peroxide,cellular response to interferon-gamma,cellular response to interleukin-1,cellular response to interleukin-12,cellular response to lipopolysaccharide,cytoskeleton organization,granulocyte migration,hematopoietic progenitor cell differentiation,monocyte extravasation,negative regulation of chemoki…
A / C	Q9DCV4	Q9DCV4	0.473941	0.473941	0.0283855	1.5469	0.0976479	1.01034	12	Q9DCV4	Rmdn1	Regulator of microtubule dynamics protein 1	RMD1_MOUSE	3	38.8899	1.3889	A	C	mitochondrion,mitotic spindle pole,spindle microtubule	microtubule binding
B / A	Q80V42	Q80V42	-0.432271	0.432271	0.0296546	1.52791	0.0976479	1.01034	12	Q80V42	Cpm	Carboxypeptidase M	CBPM_MOUSE	9	-25.8906	0.741094	B	A	anchored component of membrane,extracellular space,plasma membrane	metallocarboxypeptidase activity,zinc ion binding	peptide metabolic process,protein processing
B / C	Q9DB15	Q9DB15	-0.422438	0.422438	0.0290741	1.53649	0.0976479	1.01034	12	Q9DB15	Mrpl12	39S ribosomal protein L12, mitochondrial	RM12_MOUSE	5	-25.3838	0.746162	B	C	mitochondrial large ribosomal subunit,mitochondrial ribosome,mitochondrion	structural constituent of ribosome	transcription from mitochondrial promoter,positive regulation of transcription, DNA-templated,translation
B / C	P35585	P35585	0.419997	0.419997	0.0282233	1.54939	0.0976479	1.01034	12	P35585	Ap1m1	AP-1 complex subunit mu-1	AP1M1_MOUSE	20	33.7925	1.33793	B	C	clathrin adaptor complex,clathrin-coated vesicle,clathrin-coated vesicle membrane,cytoplasmic vesicle,intracellular membrane-bounded organelle,trans-Golgi network	clathrin adaptor activity	endosome to melanosome transport,intracellular protein transport,melanosome organization,vesicle-mediated transport
B / A	Q8BR63	Q8BR63	-0.418886	0.418886	0.0285477		0.0976479		12	Q8BR63	Fam177a1	Protein FAM177A1	F177A_MOUSE	5	-25.1998	0.748002	B	A
A / C	Q8BWY3	Q8BWY3	0.385832	0.385832	0.0295381	1.52962	0.0976479	1.01034	12	Q8BWY3	Etf1	Eukaryotic peptide chain release factor subunit 1	ERF1_MOUSE	15	30.6613	1.30661	A	C	cytoplasm,cytosol,translation release factor complex	sequence-specific mRNA binding,translation release factor activity,translation release factor activity, codon specific,translation termination factor activity	cytoplasmic translational termination,nuclear-transcribed mRNA catabolic process, nonsense-mediated decay,protein methylation,regulation of translational termination,translational termination,viral process
B / A	Q9CQ75	Q9CQ75	-0.347363	0.347363	0.0287692	1.54107	0.0976479	1.01034	12	Q9CQ75	Ndufa2	NADH dehydrogenase [ubiquinone] 1 alpha subcomplex subunit 2	NDUA2_MOUSE	7	-21.398	0.78602	B	A	mitochondrial membrane,mitochondrial respiratory chain complex I,mitochondrion	NADH dehydrogenase (ubiquinone) activity	blastocyst hatching,mitochondrial respiratory chain complex I assembly
B / C	Q8BH58	Q8BH58	-0.337175	0.337175	0.0280639	1.55185	0.0976479	1.01034	12	Q8BH58	Tiprl	TIP41-like protein	TIPRL_MOUSE	11	-20.841	0.79159	B	C	cytosol		DNA damage checkpoint,negative regulation of phosphoprotein phosphatase activity,regulation of phosphoprotein phosphatase activity,signal transduction,TOR signaling
B / C	Q9WTP6	Q9WTP6	-0.305361	0.305361	0.0287529	1.54132	0.0976479	1.01034	12	Q9WTP6	Ak2	Adenylate kinase 2, mitochondrial	KAD2_MOUSE	6	-19.076	0.80924	B	C	cytoplasm,cytosol,mitochondrial inner membrane,mitochondrial intermembrane space,mitochondrion,nucleus,sperm flagellum,sperm mitochondrial sheath	adenylate kinase activity,ATP binding	ADP biosynthetic process,AMP metabolic process,ATP metabolic process,dATP metabolic process,nucleoside diphosphate metabolic process,purine nucleotide metabolic process
B / A	Q56A07	Q56A07	-0.274008	0.274008	0.028295	1.54829	0.0976479	1.01034	12	Q56A07	Scn2b	Sodium channel subunit beta-2	SCN2B_MOUSE	8	-17.2981	0.827019	B	A	voltage-gated sodium channel complex	sodium channel regulator activity,voltage-gated ion channel activity,voltage-gated sodium channel activity,voltage-gated sodium channel activity involved in cardiac muscle cell action potential	cardiac muscle cell action potential involved in contraction,cardiac muscle contraction,membrane depolarization during cardiac muscle cell action potential,nervous system development,regulation of atrial cardiac muscle cell membrane depolarization,regulation of heart rate by cardiac conduction,regulation of sodium ion transmembrane transporter activity,response to pyrethroid,sodium ion transmembr…
B / C	Q9CTY5	Q9CTY5	-0.271585	0.271585	0.0296151	1.52849	0.0976479	1.01034	12	Q9CTY5	Micu3	Calcium uptake protein 3, mitochondrial	MICU3_MOUSE	18	-17.1591	0.828409	B	C	integral component of membrane,mitochondrion	calcium ion binding	mitochondrial calcium ion transport
A / C	P62814	P62814	0.263836	0.263836	0.0288207	1.5403	0.0976479	1.01034	12	P62814	Atp6v1b2	V-type proton ATPase subunit B, brain isoform	VATB2_MOUSE	34	20.0667	1.20067	A	C	apical plasma membrane,cytoplasm,cytosol,endomembrane system,integral component of membrane,intracellular membrane-bounded organelle,melanosome,microvillus,myelin sheath,plasma membrane,proton-transporting V-type ATPase, V1 domain,ruffle	ATP binding,hydrolase activity	ATP metabolic process,hydrogen ion transmembrane transport
B / A	Q8K183	Q8K183	-0.257563	0.257563	0.0282633	1.54878	0.0976479	1.01034	12	Q8K183	Pdxk	Pyridoxal kinase	PDXK_MOUSE	16	-16.35	0.8365	B	A	cytosol,nucleoplasm	ATP binding,drug binding,lithium ion binding,magnesium ion binding,potassium ion binding,protein homodimerization activity,pyridoxal binding,pyridoxal kinase activity,pyridoxal phosphate binding,sodium ion binding,zinc ion binding	negative regulation of apoptotic process,pyridoxal 5'-phosphate salvage,pyridoxal phosphate biosynthetic process
B / A	Q3U1J4	Q3U1J4	-0.255216	0.255216	0.0280857	1.55151	0.0976479	1.01034	12	Q3U1J4	Ddb1	DNA damage-binding protein 1	DDB1_MOUSE	38	-16.2139	0.837861	B	A	Cul4A-RING E3 ubiquitin ligase complex,Cul4B-RING E3 ubiquitin ligase complex,Cul4-RING E3 ubiquitin ligase complex,cullin-RING ubiquitin ligase complex,cytoplasm,nucleoplasm,nucleus,macromolecular complex	cullin family protein binding,damaged DNA binding,macromolecular complex binding,protein binding, bridging,WD40-repeat domain binding	cellular response to DNA damage stimulus,histone H2A monoubiquitination,interaction with symbiont,negative regulation of apoptotic process,nucleotide-excision repair,positive regulation by virus of viral protein levels in host cell,positive regulation of gluconeogenesis,positive regulation of protein catabolic process,positive regulation of viral genome replication,positive regulation of viral re…
B / A	Q8BW96	Q8BW96	-0.239564	0.239564	0.0290755	1.53647	0.0976479	1.01034	12	Q8BW96	Camk1d	Calcium/calmodulin-dependent protein kinase type 1D	KCC1D_MOUSE	17	-15.2999	0.847001	B	A	cytoplasm,nucleus	ATP binding,calmodulin binding,calmodulin-dependent protein kinase activity,protein serine/threonine kinase activity	inflammatory response,negative regulation of apoptotic process,peptidyl-serine phosphorylation,positive regulation of apoptotic process,positive regulation of CREB transcription factor activity,positive regulation of neuron projection development,positive regulation of neutrophil chemotaxis,positive regulation of phagocytosis,positive regulation of respiratory burst,regulation of dendrite develop…
B / A	P57746	P57746	-0.233888	0.233888	0.027966	1.55337	0.0976479	1.01034	12	P57746	Atp6v1d	V-type proton ATPase subunit D	VATD_MOUSE	19	-14.966	0.85034	B	A	centrosome,cilium,membrane,proton-transporting V-type ATPase complex	proton-transporting ATPase activity, rotational mechanism	cilium morphogenesis,protein localization to cilium
B / A	Q9Z110	Q9Z110	-0.228714	0.228714	0.0293732	1.53205	0.0976479	1.01034	12	Q9Z110	Aldh18a1	Delta-1-pyrroline-5-carboxylate synthase	P5CS_MOUSE	14	-14.6605	0.853395	B	A	mitochondrial inner membrane,mitochondrial membrane,mitochondrion	ATP binding,glutamate 5-kinase activity,glutamate-5-semialdehyde dehydrogenase activity,identical protein binding	cellular amino acid biosynthetic process,citrulline biosynthetic process,glutamate metabolic process,L-proline biosynthetic process,ornithine biosynthetic process,proline biosynthetic process,response to temperature stimulus
A / C	P60469	P60469	0.222743	0.222743	0.0291882	1.53479	0.0976479	1.01034	12	P60469	Ppfia3	Liprin-alpha-3	LIPA3_MOUSE	37	16.695	1.16695	A	C	acrosomal vesicle,cytoplasm,epididymosome,presynaptic active zone,synapse		neurotransmitter secretion,regulation of short-term neuronal synaptic plasticity,synapse organization
A / C	B2RXS4	B2RXS4	-0.201251	0.201251	0.0296514	1.52795	0.0976479	1.01034	12	B2RXS4	Plxnb2	Plexin-B2	PLXB2_MOUSE	7	-13.0204	0.869796	A	C	collagen-containing extracellular matrix,integral component of plasma membrane,semaphorin receptor complex	semaphorin receptor activity	brain development,excitatory synapse assembly,homophilic cell adhesion via plasma membrane adhesion molecules,negative regulation of cell adhesion,neural tube closure,neuroblast proliferation,positive regulation of axonogenesis,positive regulation of neuron projection development,positive regulation of translation,regulation of cell migration,regulation of cell shape,regulation of GTPase activity…
B / C	P14869	P14869	0.199389	0.199389	0.0293215	1.53281	0.0976479	1.01034	12	P14869	Rplp0	60S acidic ribosomal protein P0	RLA0_MOUSE	13	14.8212	1.14821	B	C	cytoplasm,cytoplasmic ribonucleoprotein granule,cytosol,cytosolic large ribosomal subunit,dendrite,endoplasmic reticulum,membrane,nucleus,postsynapse,postsynaptic density,ribonucleoprotein complex,synapse	large ribosomal subunit rRNA binding,peptide binding,structural constituent of ribosome	cellular response to interleukin-4,cytoplasmic translation,ribosomal large subunit assembly
A / C	Q8BH59	Q8BH59	0.187583	0.187583	0.028984	1.53784	0.0976479	1.01034	12	Q8BH59	Slc25a12	Electrogenic aspartate/glutamate antiporter SLC25A12, mitochondrial	S2512_MOUSE	40	13.8854	1.13885	A	C	integral component of membrane,mitochondrial inner membrane,mitochondrion,myelin sheath	ATP transmembrane transporter activity,calcium ion binding,identical protein binding,L-aspartate transmembrane transporter activity,L-glutamate transmembrane transporter activity	aspartate transport,glutamate biosynthetic process,L-glutamate transport,malate-aspartate shuttle,negative regulation of glucose catabolic process to lactate via pyruvate,positive regulation of ATP biosynthetic process,positive regulation of glucose metabolic process,positive regulation of myelination,response to calcium ion
A / C	P12960	P12960	0.171625	0.171625	0.0290021	1.53757	0.0976479	1.01034	12	P12960	Cntn1	Contactin-1	CNTN1_MOUSE	48	12.6326	1.12633	A	C	anchored component of postsynaptic membrane,membrane raft,myelin sheath,plasma membrane	carbohydrate binding	cell adhesion,cerebellum development,neuron projection development,Notch signaling pathway,positive regulation of gene expression,positive regulation of neuron projection development,positive regulation of peptidyl-tyrosine phosphorylation,positive regulation of sodium ion transport
B / A	P51881	P51881	-0.154909	0.154909	0.0294858	1.53039	0.0976479	1.01034	12	P51881	Slc25a5	ADP/ATP translocase 2	ADT2_MOUSE	22	-10.1811	0.898189	B	A	integral component of membrane,membrane raft,mitochondrial inner membrane,mitochondrial nucleoid,mitochondrion,MMXD complex,myelin sheath	adenine nucleotide transmembrane transporter activity,ATP transmembrane transporter activity,ubiquitin protein ligase binding	adenine nucleotide transport,cellular response to leukemia inhibitory factor,chromosome segregation,negative regulation of mitochondrial outer membrane permeabilization involved in apoptotic signaling pathway,positive regulation of cell proliferation
B / C	P97855	P97855	-0.110817	0.110817	0.0293437	1.53248	0.0976479	1.01034	12	P97855	G3bp1	Ras GTPase-activating protein-binding protein 1	G3BP1_MOUSE	3	-7.39364	0.926064	B	C	cytoplasm,cytoplasmic stress granule,cytosol,nucleus,perikaryon,ribonucleoprotein complex	ATP binding,DNA binding,DNA helicase activity,endonuclease activity,mRNA binding,RNA helicase activity	defense response to virus,innate immune response,negative regulation of canonical Wnt signaling pathway,positive regulation of stress granule assembly,stress granule assembly,type I interferon production
A / C	Q9CXT8	Q9CXT8	-0.0549868	0.0549868	0.0289414	1.53848	0.0976479	1.01034	12	Q9CXT8	Pmpcb	Mitochondrial-processing peptidase subunit beta	MPPB_MOUSE	10	-3.73968	0.962603	A	C	mitochondrial inner membrane,mitochondrial processing peptidase complex,mitochondrion	endopeptidase activity,metal ion binding,metalloendopeptidase activity	protein processing involved in protein targeting to mitochondrion
A / C	O08586	O08586	0.053409	0.053409	0.0293481	1.53242	0.0976479	1.01034	12	O08586	Pten	Phosphatidylinositol 3,4,5-trisphosphate 3-phosphatase and dual-specificity protein phosphatase PTEN	PTEN_MOUSE	7	3.77141	1.03771	A	C	apical plasma membrane,cell projection,cytoplasm,cytoplasmic side of plasma membrane,cytosol,dendritic spine,mitochondrion,myelin sheath adaxonal region,neuron projection,nucleoplasm,nucleus,plasma membrane,PML body,postsynaptic cytosol,postsynaptic membrane,Schmidt-Lanterman incisure	anaphase-promoting complex binding,enzyme binding,identical protein binding,inositol-1,3,4,5-tetrakisphosphate 3-phosphatase activity,ionotropic glutamate receptor binding,PDZ domain binding,phosphatidylinositol-3,4,5-trisphosphate 3-phosphatase activity,phosphatidylinositol-3,4-bisphosphate 3-phosphatase activity,phosphatidylinositol-3-phosphatase activity,phosphoprotein phosphatase activity,pla…	adult behavior,aging,angiogenesis,apoptotic process,brain morphogenesis,canonical Wnt signaling pathway,cardiac muscle tissue development,cell migration,cell motility,cellular response to decreased oxygen levels,cellular response to electrical stimulus,cellular response to ethanol,cellular response to hypoxia,cellular response to insulin-like growth factor stimulus,cellular response to insulin st…
B / C	P70188	P70188	-0.0533725	0.0533725	0.0282321	1.54926	0.0976479	1.01034	12	P70188	Kifap3	Kinesin-associated protein 3	KIFA3_MOUSE	6	-3.63191	0.963681	B	C	axoneme,centrosome,ciliary basal body,ciliary transition zone,condensed nuclear chromosome,cytosol,endoplasmic reticulum,Golgi apparatus,kinesin II complex,microtubule cytoskeleton,periciliary membrane compartment,photoreceptor connecting cilium,spindle microtubule	intraciliary transport particle B binding,kinesin binding,protein phosphatase binding	cilium organization,microtubule-based movement,microtubule-based process,negative regulation of apoptotic process,negative regulation of cell proliferation,positive regulation of calcium-dependent cell-cell adhesion,protein localization
B / C	Q9JLN9	Q9JLN9	-0.0283505	0.0283505	0.0283601	1.54729	0.0976479	1.01034	12	Q9JLN9	Mtor	Serine/threonine-protein kinase mTOR	MTOR_MOUSE	45	-1.94592	0.980541	B	C	cytoplasm,cytosol,dendrite,endomembrane system,endoplasmic reticulum membrane,glutamatergic synapse,Golgi membrane,lysosomal membrane,lysosome,membrane,mitochondrial outer membrane,neuronal cell body,nuclear envelope,nucleus,phagocytic vesicle,PML body,postsynaptic cytosol,macromolecular complex,TORC1 complex,TORC2 complex	ATP binding,identical protein binding,kinase activity,phosphoprotein binding,protein domain specific binding,protein kinase activity,protein kinase binding,protein serine/threonine kinase activity,ribosome binding,RNA polymerase III type 1 promoter sequence-specific DNA binding,RNA polymerase III type 2 promoter sequence-specific DNA binding,RNA polymerase III type 3 promoter sequence-specific DN…	'de novo' pyrimidine nucleobase biosynthetic process,brain development,cardiac cell development,cardiac muscle cell development,cardiac muscle contraction,cardiac muscle tissue development,cell aging,cell projection organization,cellular response to amino acid starvation,cellular response to amino acid stimulus,cellular response to hypoxia,cellular response to leucine,cellular response to leucine…
B / C	Q9CQV8	Q9CQV8	0.508131	0.508131	0.0297819	1.52605	0.0976597	1.01028	12	Q9CQV8	Ywhab	14-3-3 protein beta/alpha	1433B_MOUSE	22	42.2207	1.42221	B	C	cytoplasm,cytosol,melanosome,nucleus,perinuclear region of cytoplasm,macromolecular complex,transcriptional repressor complex	enzyme binding,histone deacetylase binding,identical protein binding,phosphoprotein binding,phosphoserine binding,macromolecular complex binding,protein C-terminus binding,protein domain specific binding	cytoplasmic sequestering of protein,negative regulation of G-protein coupled receptor protein signaling pathway,negative regulation of protein dephosphorylation,negative regulation of transcription, DNA-templated,positive regulation of catalytic activity,protein targeting
B / C	Q3UQ44	Q3UQ44	-0.131564	0.131564	0.0297853	1.526	0.0976597	1.01028	12	Q3UQ44	Iqgap2	Ras GTPase-activating-like protein IQGAP2	IQGA2_MOUSE	51	-8.71586	0.912841	B	C	cell surface,cytoplasm,filopodium,lamellipodium,microtubule,microvillus	actin filament binding,Arp2/3 complex binding,calmodulin binding,phosphatidylinositol-3,4,5-trisphosphate binding,Rac GTPase binding,Ras GTPase binding,Rho GTPase binding	Arp2/3 complex-mediated actin nucleation,regulation of actin cytoskeleton organization,regulation of actin cytoskeleton reorganization,regulation of GTPase activity,thrombin-activated receptor signaling pathway
B / A	Q6WQJ1	Q6WQJ1	-0.726772	0.726772	0.0298776	1.52465	0.097814	1.0096	12	Q6WQJ1	Dagla	Diacylglycerol lipase-alpha	DGLA_MOUSE	7	-39.5746	0.604254	B	A	dendrite membrane,dendritic spine membrane,early endosome membrane,integral component of postsynaptic membrane,plasma membrane,postsynaptic density membrane,postsynaptic membrane,varicosity	hydrolase activity,metal ion binding	arachidonic acid metabolic process,diacylglycerol catabolic process,endocannabinoid signaling pathway,G-protein coupled glutamate receptor signaling pathway,neuroblast proliferation,neurogenesis,neurotransmitter biosynthetic process,regulation of neuroinflammatory response,retrograde trans-synaptic signaling by endocannabinoid
[truncated: 3,494 more rows]
